# Supplementary material for: Single-center external validation and reconstruction of multiple predictive models for skip lateral lymph node metastasis in papillary thyroid carcinoma
Source: Front Endocrinol (Lausanne). 2024 Aug 23;15:1366679. doi: 10.3389/fendo.2024.1366679 (PMC11420524; doi:10.3389/fendo.2024.1366679)
Supplement: Supplementary file 2 [file DataSheet2.zip]

Archive with 5 entries (4 files):
- Code and script/R Code.R
- Code and script/R data.xlsx
- Code and script/SPSS data.sav
- Code and script/SPSS.sps
- Code and script/
