# Supplementary material for: Single-center external validation and reconstruction of multiple predictive models for skip lateral lymph node metastasis in papillary thyroid carcinoma
Source: Front Endocrinol (Lausanne). 2024 Aug 23;15:1366679. doi: 10.3389/fendo.2024.1366679 (PMC11420524; doi:10.3389/fendo.2024.1366679)
Supplement: Supplementary file 2 [file DataSheet2.zip › Code and script/R Code.R]

library(pROC) 
library(glmnet)
library(Hmisc)
library(car)
library(rms)
library(rmda)
#Set Work Path
getwd()
setwd("D:/API")
rm(list = ls()) 
#Data preparation
library(readxl)
mydata <- read_excel("D:/API/R data.xlsx")
mydata<-na.omit(mydata)
View(mydata)
names(mydata)
#Understanding Variable Types
str(mydata)
summary(mydata)

#Set Middle as a dummy variable in Tumor.location1
mydata$Tumor.location1 <-
  factor(mydata$Tumor.location1,
         levels=c(0,1,2),
         labels=c("Middle","Lower","Upper"))
str(mydata)
table(mydata$Tumor.location1)
mydata$Tumor.location1<-factor(mydata$Tumor.location1,labels=c("Middle","Lower","Upper"))
relevel(mydata$Tumor.location1,ref='Middle')

#Set Capsular.distance >0mm as dummy variable
mydata$Capsular.distance <-factor(mydata$Capsular.distance,
         levels=c(0,1,2),
         labels=c(">0mm","0mm","<0mm"))
str(mydata)
table(mydata$Capsular.distance)
mydata$Capsular.distance<-factor(mydata$Capsular.distance,labels=c(">0mm","0mm","<0mm"))
relevel(mydata$Capsular.distance,ref='>0mm')
str(mydata)
summary(mydata)

#1.External validation ROC curve################################################

#Hu 2020 nomogram

fit1 <- glm(SLLNM ~ PHu+Capsular.distance,
            data=mydata,
            family = binomial())  
summary(fit1)

fit2 <- glm(SLLNM ~ PHu+US.SLLNM,
            data=mydata,
            family = binomial())  
summary(fit2)

fit3 <- glm(SLLNM ~ PHu+CLND.number,
            data=mydata,
            family = binomial())  
summary(fit3)

fit4 <- glm(SLLNM ~ PHu+Capsular.distance+US.SLLNM+CLND.number,
            data=mydata,
            family = binomial())  
summary(fit4)

mydata$prob1 <- predict(fit1, 
                        newdata=mydata, 
                        type="response")
head(mydata)

mydata$prob2 <- predict(fit2, 
                        newdata=mydata, 
                        type="response")
head(mydata)

mydata$prob3 <- predict(fit3, 
                        newdata=mydata, 
                        type="response")
head(mydata)

mydata$prob4 <- predict(fit4, 
                        newdata=mydata, 
                        type="response")
head(mydata)
#Draw 5 ROC curves separately
roc1 <- roc(mydata$SLLNM, mydata$PHu) 
roc2 <- roc(mydata$SLLNM, mydata$prob1)
roc3 <- roc(mydata$SLLNM, mydata$prob2)
roc4 <- roc(mydata$SLLNM, mydata$prob3)
roc5 <- roc(mydata$SLLNM, mydata$prob4)
roc1;roc2;roc3;roc4;roc5
ci.auc(roc1)
ci.auc(roc2)
ci.auc(roc3)
ci.auc(roc4)
ci.auc(roc5)


plot(roc1,  
     col = "black", 
     print.auc=TRUE,
     print.auc.x=0.5, print.auc.y=0.5, 
     auc.polygon=TRUE, 
     print.thres=FALSE,
     auc.polygon.col="white",  
     #grid=c(0.2,0.4), 
     legacy.axes=TRUE)  

plot.roc(roc2, add=TRUE,  
         col = "orange",
         print.auc=TRUE, 
         print.thres=FALSE,
         print.auc.col = "orange", 
         print.auc.x=0.5, print.auc.y=0.4)  

plot.roc(roc3, add=TRUE, 
         col = "green",
         print.auc=TRUE, 
         print.thres=FALSE,
         print.auc.col = "green",
         print.auc.x=0.5, print.auc.y=0.3) 


plot.roc(roc4, add=TRUE,  
         col = "blue", 
         print.auc=TRUE, 
         print.thres=FALSE,
         print.auc.col = "blue", 
         print.auc.x=0.5, print.auc.y=0.2) 

plot.roc(roc5, add=TRUE, 
         col = "red", 
         print.auc=TRUE, 
         print.thres=FALSE,
         print.auc.col = "red", 
         print.auc.x=0.5, print.auc.y=0.1) 


#Wang 2020 nomogram

fit1 <- glm(SLLNM ~ PWang + Capsular.distance,
            data=mydata,
            family = binomial())  
summary(fit1)


fit2 <- glm(SLLNM ~ PWang+US.SLLNM,
            data=mydata,
            family = binomial())  
summary(fit2)


fit3 <- glm(SLLNM ~ PWang+CLND.number,
            data=mydata,
            family = binomial())  
summary(fit3)

fit4 <- glm(SLLNM ~ PWang+Capsular.distance+US.SLLNM+CLND.number,
            data=mydata,
            family = binomial())  
summary(fit4)

mydata$prob1 <- predict(fit1, 
                        newdata=mydata, 
                        type="response")
head(mydata)

mydata$prob2 <- predict(fit2, 
                        newdata=mydata, 
                        type="response")
head(mydata)

mydata$prob3 <- predict(fit3, 
                        newdata=mydata, 
                        type="response")
head(mydata)

mydata$prob4 <- predict(fit4, 
                        newdata=mydata, 
                        type="response")
head(mydata)
roc1 <- roc(mydata$SLLNM, mydata$PWang) 
roc2 <- roc(mydata$SLLNM, mydata$prob1)
roc3 <- roc(mydata$SLLNM, mydata$prob2)
roc4 <- roc(mydata$SLLNM, mydata$prob3)
roc5 <- roc(mydata$SLLNM, mydata$prob4)

roc1;roc2;roc3;roc4;roc5

ci.auc(roc1)
ci.auc(roc2)
ci.auc(roc3)
ci.auc(roc4)
ci.auc(roc5)


plot(roc1,  
     col = "black",
     print.auc=TRUE, 
     print.auc.x=0.5, print.auc.y=0.5, 
     auc.polygon=TRUE, 
     print.thres=FALSE,
     auc.polygon.col="white", 
     #grid=c(0.2,0.4), 
     legacy.axes=TRUE) 

plot.roc(roc2, add=TRUE,  
         col = "orange",
         print.auc=TRUE, 
         print.thres=FALSE,
         print.auc.col = "orange",
         print.auc.x=0.5, print.auc.y=0.4) 

plot.roc(roc3, add=TRUE,
         col = "green",
         print.auc=TRUE, 
         print.thres=FALSE,
         print.auc.col = "green", 
         print.auc.x=0.5, print.auc.y=0.3) 


plot.roc(roc4, add=TRUE,  
         col = "blue", 
         print.auc=TRUE,
         print.thres=FALSE,
         print.auc.col = "blue", 
         print.auc.x=0.5, print.auc.y=0.2)  

plot.roc(roc5, add=TRUE, 
         col = "red", 
         print.auc=TRUE, 
         print.thres=FALSE,
         print.auc.col = "red", 
         print.auc.x=0.5, print.auc.y=0.1) 

#Zhao 2023 nomogram

fit1 <- glm(SLLNM ~ PZhao + Capsular.distance,
            data=mydata,
            family = binomial())  
summary(fit1)


fit2 <- glm(SLLNM ~ PZhao+US.SLLNM,
            data=mydata,
            family = binomial())  
summary(fit2)


fit3 <- glm(SLLNM ~ PZhao+CLND.number,
            data=mydata,
            family = binomial())  
summary(fit3)

fit4 <- glm(SLLNM ~ PZhao+Capsular.distance+US.SLLNM+CLND.number,
            data=mydata,
            family = binomial())  
summary(fit4)

mydata$prob1 <- predict(fit1, 
                        newdata=mydata, 
                        type="response")
head(mydata)

mydata$prob2 <- predict(fit2, 
                        newdata=mydata, 
                        type="response")
head(mydata)

mydata$prob3 <- predict(fit3, 
                        newdata=mydata, 
                        type="response")
head(mydata)

mydata$prob4 <- predict(fit4, 
                        newdata=mydata, 
                        type="response")
head(mydata)
#分别绘制5条ROC曲线
roc1 <- roc(mydata$SLLNM, mydata$PZhao)
roc2 <- roc(mydata$SLLNM, mydata$prob1)
roc3 <- roc(mydata$SLLNM, mydata$prob2)
roc4 <- roc(mydata$SLLNM, mydata$prob3)
roc5 <- roc(mydata$SLLNM, mydata$prob4)

roc1;roc2;roc3;roc4;roc5

ci.auc(roc1)
ci.auc(roc2)
ci.auc(roc3)
ci.auc(roc4)
ci.auc(roc5)


plot(roc1,  
     col = "black", 
     print.auc=TRUE, 
     print.auc.x=0.5, print.auc.y=0.5,
     auc.polygon=TRUE, 
     print.thres=FALSE,
     auc.polygon.col="white",  
     #grid=c(0.2,0.4), 
     legacy.axes=TRUE)  

plot.roc(roc2, add=TRUE,  
         col = "orange", 
         print.auc=TRUE, 
         print.thres=FALSE,
         print.auc.col = "orange", 
         print.auc.x=0.5, print.auc.y=0.4)  

plot.roc(roc3, add=TRUE, 
         col = "green",
         print.auc=TRUE, 
         print.thres=FALSE,
         print.auc.col = "green", 
         print.auc.x=0.5, print.auc.y=0.3)  


plot.roc(roc4, add=TRUE, 
         col = "blue", 
         print.auc=TRUE, 
         print.thres=FALSE,
         print.auc.col = "blue", 
         print.auc.x=0.5, print.auc.y=0.2) 

plot.roc(roc5, add=TRUE, 
         col = "red",
         print.auc=TRUE, 
         print.thres=FALSE,
         print.auc.col = "red", 
         print.auc.x=0.5, print.auc.y=0.1)  

#2.External validation calibration curve#########################################
library (calibrate)
library(MASS)
library(rms)

val.prob(mydata$PHu,mydata$SLLNM) 
val.prob(mydata$PWang,mydata$SLLNM) 
val.prob(mydata$PZhao,mydata$SLLNM) 


#3.External validation of DCA curve#############################################

#Hu2020 nomogram

library(rmda)

fit1 <- decision_curve(SLLNM ~ PHu, 
                       data = mydata, 
                       study.design = "cohort", 
                       bootstraps = 1000 
)

plot_decision_curve(fit1, curve.names = "Model1",
                    xlim=c(0,0.8),
                    ylim = c(-0.02,0.1),
                    cost.benefit.axis = F, 
                    confidence.intervals = "none",
                    standardize =FALSE
)
summary(fit1)

fit2 <- decision_curve(SLLNM ~ PHu+Capsular.distance+US.SLLNM+CLND.number,
                       data = mydata, 
                       bootstraps = 1000
)

plot_decision_curve(list(fit1, fit2),
                    curve.names =c("Model1","Model1+three variables"),
                    col =c("blue","red"),
                    xlim=c(0,0.8),
                    ylim = c(-0.02,0.1),
                    confidence.intervals =FALSE, 
                    standardize =FALSE,
                    cost.benefit.axis=FALSE,
)

#Wang2020 nomogram

library(rmda)

fit1 <- decision_curve(SLLNM ~ PWang, 
                       data = mydata, 
                       study.design = "cohort", 
                       bootstraps = 1000 
)

# 画图
plot_decision_curve(fit1, curve.names = "Model2",
                    xlim=c(0,0.8),
                    ylim = c(-0.02,0.1),
                    cost.benefit.axis = F, 
                    confidence.intervals = "none",
                    standardize =FALSE
)
summary(fit1)

fit2 <- decision_curve(SLLNM ~ PWang+Capsular.distance+US.SLLNM+CLND.number,
                       data = mydata, 
                       bootstraps = 1000
)


plot_decision_curve(list(fit1, fit2),
                    curve.names =c("Model1","Model2+three variables"),
                    col =c("blue","red"),
                    xlim=c(0,0.8),
                    ylim = c(-0.02,0.1),
                    confidence.intervals =FALSE, 
                    standardize =FALSE,
                    cost.benefit.axis=FALSE,
)

#Zhao2023 nomogram

library(rmda)

fit1 <- decision_curve(SLLNM ~ PZhao, 
                       data = mydata, 
                       study.design = "cohort", 
                       bootstraps = 1000 
)

plot_decision_curve(fit1, curve.names = "Model3",
                    xlim=c(0,0.8),
                    ylim = c(-0.02,0.1),
                    cost.benefit.axis = F, 
                    confidence.intervals = "none" ,
                    standardize =FALSE
)
summary(fit1)

fit2 <- decision_curve(SLLNM ~ PZhao+Capsular.distance+US.SLLNM+CLND.number,
                       data = mydata, 
                       bootstraps = 1000
)

plot_decision_curve(list(fit1, fit2),
                    curve.names =c("Model3","Model1+three variables"),
                    col =c("blue","red"),
                    xlim=c(0,0.8),
                    ylim = c(-0.02,0.1),
                    confidence.intervals =FALSE, 
                    standardize =FALSE,
                    cost.benefit.axis=FALSE,
)


#4.CLND.number grouping###########################################################

fit1 <- glm(SLLNM ~ CLND,
            data=mydata,
            family = binomial())  
summary(fit1)
mydata$prob1 <- predict(fit1, 
                        newdata=mydata, 
                        type="response")
head(mydata)

roc1 <- roc(mydata$SLLNM, mydata$prob1) 
roc1
ci.auc(roc1)

plot(roc1,  
     col = "black",print.thres.col="black",identity.col="black", 
     print.auc=TRUE, 
     print.auc.x=0.5, print.auc.y=0.5, 
     auc.polygon=TRUE, 
     print.thres=TRUE,
     auc.polygon.col="grey",  
     #grid=c(0.2,0.4), 
     legacy.axes=TRUE) 

#5.Building a new model######################################################
#Univariate and multivariate logistic regression analyses were performed in SPSS (26.0) to screen for independent predictors 

#5.1Static nomogram
mydata$Sex<-factor(mydata$Sex,
                   levels =c(0,1),
                   labels=c("Female","Male"))
mydata$Maximum.diameter<-factor(mydata$Maximum.diameter,
                                levels =c(0,1),
                                labels=c("<=10mm",">10mm"))

mydata$US.SLLNM<-factor(mydata$US.SLLNM,
                        levels =c(0,1),
                        labels=c("No","Yes"))
mydata$CLND.number<-factor(mydata$CLND.number,
                           levels =c(0,1),
                           labels=c("<=5",">5"))

library(rms)
dd=datadist(mydata)
options(datadist="dd")

formula<-SLLNM == 1 ~ Sex + Age+ Tumor.location1 + Maximum.diameter +Capsular.distance + US.SLLNM +CLND.number

fit<-lrm(formula,data=mydata)

nomo<-nomogram(fit,
               fun=function(x)1/(1+exp(-x)),
               lp=T,
               fun.at=c(0.01,0.1,0.2,0.3,0.4,0.5,0.6,0.7,0.8,0.9),
               funlabel ="Risk of SLLNM")

plot(nomo,
     lplabel='Linear Predictor',
     fun.side =c(1,3,1,3,1,3,1,3,1),
     col.grid=c("red","grey"),
     #col.conf=c('red','green'),
     conf.space=c(0.1,0.5))

#5.2Dynamic nomogram

ddist <-datadist(mydata)
options(datadist='ddist')

mydata<-na.omit(mydata)
mydata<-as.data.frame(mydata)

library(shiny)
library(DynNom)
library(magrittr)
modelD<-glm(SLLNM ~ Sex + Age+ Tumor.location1 + Maximum.diameter +Capsular.distance + US.SLLNM +CLND.number,
            data =mydata,family=binomial(link="logit"))

DynNom(modelD,DNtitle="Nomogram",DNxlab="probability",data=mydata)


#6.New model ROC curve###########################################################

fml4<-as.formula(SLLNM == 1 ~ Sex + Age + Tumor.location1 + Maximum.diameter +Capsular.distance + US.SLLNM +CLND.number)

model4<-glm(fml4,data = mydata,family = binomial(logit))

mydata$predmodel4<- predict(newdata=mydata,model4,"response")

library(pROC)
model4 <- roc(SLLNM~predmodel4, data = mydata,smooth=F)
model4
round(auc(model4),3)
round(ci(auc(model4)),3)
plot(model4,legacy.axes=T, print.auc=TRUE, print.thres=TRUE,main = "ROC CURVE", 
     col= "blue",print.thres.col="blue",identity.col="blue",
     identity.lty=1,identity.lwd=1)

#7.Bootstrap ROC curve#########################################################
library(pROC)
pred <- mydata$predmodel4
labels <- mydata$SLLNM

set.seed(123)

n_bootstraps <- 1000
roc_boot <- NULL

for (i in 1:n_bootstraps) {
  boot_indices <- sample(length(pred), replace = TRUE)
  boot_pred <- pred[boot_indices]
  boot_labels <- labels[boot_indices]
  
  roc_boot[[i]] <- roc(boot_labels, boot_pred)
}

plot(roc_boot[[1]], type = "n",legacy.axes=T, main = "Bootstrap ROC Curve", 
     xlab = "1-Specificity", ylab = "Sensitivity")

for (i in 1:n_bootstraps) {
  lines(roc_boot[[i]], col = "grey", alpha = 0.2)
}

roc_mean <- roc(labels,pred,ci=TRUE)

lines(roc_mean, col = "red", lwd = 2)
legend("bottomright", legend = c("Bootstrap ROC", "Mean ROC"), 
       col = c("grey", "red"), lwd = c(1, 2), bty = "n")

roc_mean

auc_values <- sapply(roc_boot, function(roc_obj) auc(roc_obj))  
 
auc_mean <- mean(auc_values)  
auc_mean

auc_sd <- sd(auc_values)
auc_sd

quantile(auc_values,probs=.05)
quantile(auc_values,probs=.95)


#8.Bootstrap calibration curve##############################################
library(tidyverse)
#install.packages("rms") 
library(rms)
library(survival)
library(ggsci)
library(ggthemes)

dd <- datadist(mydata)
options(datadist='dd')

fit1<- lrm(SLLNM ~ Sex + Age + Maximum.diameter + Tumor.location1 + US.SLLNM +Capsular.distance +CLND.number,
            data = mydata,x=T,y=T) #If there is an error here, please update "rms"

cal1 <- calibrate(fit1, method='boot', B=1000,smoother = 'none')
plot(cal1,
     xlim = c(0,1),
     ylim = c(0,1),
     xlab = "Prediced Probability",
     ylab = "Observed Probability",
     cex.lab=1.2, cex.axis=1, cex.main=1.2, cex.sub=0.8,
     #subtitles = FALSE,
     legend = FALSE
)
lines(cal1[,c("predy","calibrated.corrected")],
      type = 'l', 
      lwd = 2, 
      pch = 16, 
      col = "red") 
lines(cal1[,c("predy","calibrated.orig")],
      type="l",
      pch=16,
      lwd=2,
      col="green")
abline(0,1,
       lty = 2, 
       lwd = 2, 
       col = "black")
legend(0.6,0.2,
       c("Apparent","Bias-corrected","Ideal"),
       lty = c(1,1,2),
       lwd = c(2,2,2),
       col = c("green","red","black"),
       bty = "n"
)


#9.Bootstrap DCA curve##########################################################
fml4<-as.formula(SLLNM == 1 ~ Sex + Age + Maximum.diameter + Tumor.location1+ US.SLLNM +Capsular.distance +CLND.number)

model4<-glm(fml4,data = mydata,family = binomial(logit))

mydata$predmodel4<- predict(newdata=mydata,model4,"response")

library(rmda)

model_4 <- decision_curve(SLLNM~predmodel4,
                          data = mydata,
                          fitted.risk = TRUE, 
                          thresholds = seq(0, 1, by = .05),
                          bootstraps = 1000) 

plot_decision_curve(model_4,curve.names = c('New Model'),
                    legend.position = "topright",
                    xlim = c(0,0.8),
                    ylim = c(-0.02,0.12),
                    col = c('red'),
                    confidence.intervals = FALSE, 
                    cost.benefit.axis = FALSE,#remove confidence intervals)
                    standardize = FALSE) 
