# Supplementary material for: Single-center external validation and reconstruction of multiple predictive models for skip lateral lymph node metastasis in papillary thyroid carcinoma
Source: Front Endocrinol (Lausanne). 2024 Aug 23;15:1366679. doi: 10.3389/fendo.2024.1366679 (PMC11420524; doi:10.3389/fendo.2024.1366679)
Supplement: Supplementary file 2 [file DataSheet2.zip › Code and script/R data.xlsx]

## Sheet: 123789
ID	Date	Name	SLLNM	Sex	Age	Age1	Age2	Age3	BMI	US.Maximum.diameter	US.Size	US.Multifocality	US.Bilaterality	US.Margin	Aspect.ratio	US.ETE	Nodule.Blood.Supply	US.SLLNM	Tumor.location1	Tumor.location2	Calcification	Capsular.distance	Maximum.diameter	Multifocality1	Multifocality2	Bilaterality	Capsular.invasion	ETE	HT	NG	CLND	CLND.number	CLNM	LLND	LLNM	PWang	PZhao	PHu	P
00001	2020.1	王向博	0	1	28	0	0	0	0	1.45	1	1	1	0	1	1	0	0	1	0	2	0	1	2	2	2	0	0	0	0	20	1	15	38	14	0.0407518	0.01	0.01	0.00149
00002	2020.1	贾丹丹	0	0	31	0	0	0	0	2.84	1	0	0	0	0	1	2	0	0	0	1	0	1	1	1	1	0	0	0	1	4	0	4	18	11	0.0312776	0.01	0.0639277	0.02321
00003	2020.1	刘洋	0	0	27	0	0	0	0	2.88	1	0	0	0	0	1	2	0	0	0	1	0	1	1	1	1	0	0	0	1	5	0	4	17	1	0.0238831	0.01	0.0639277	0.01834
00004	2020.1	彦培璐	0	0	35	0	0	0	0	0.88	0	0	0	1	1	1	0	0	2	1	0	0	0	1	1	1	1	0	0	1	13	1	13	16	6	0.373048	0.516606	0.198421	0.07899
00005	2020.1	黄艳英	0	0	69	1	1	1	1	1.75	1	1	1	0	0	1	0	1	2	1	2	0	1	2	1	2	0	1	0	1	3	0	1	21	4	0.536849	0.114444	0.178596	0.69703
00006	2020.1	谭亚楠	0	0	27	0	0	0	1	1.88	1	1	1	1	1	1	0	0	0	0	1	0	1	2	2	2	0	0	1	0	17	1	7	36	4	0.0238831	0.0830252	0.01	0.00575
00007	2020.1	田树山	0	1	66	1	1	1	0	0.84	0	1	1	1	0	1	0	1	0	0	2	0	0	2	2	2	0	0	0	1	9	1	6	39	4	0.21552	0.454307	0.0546426	0.13012
00008	2020.1	王光宇	0	1	38	0	0	0	1	1.13	1	1	0	1	1	1	0	1	2	1	1	0	0	2	2	1	0	0	0	1	7	1	5	15	3	0.407632	0.195556	0.198421	0.0877
00009	2020.1	王洪芹	0	0	49	0	0	1	0	1.49	1	0	0	1	0	1	1	1	0	0	1	0	1	1	1	1	0	0	0	1	17	1	1	12	1	0.0645527	0.164444	0.0639277	0.05847
00010	2020.3	李玉鹏	0	1	41	0	0	1	0	1.62	1	1	1	1	1	1	0	1	1	0	2	0	1	2	2	2	0	1	0	1	11	1	7	40	8	0.0647838	0.164444	0.01	0.00922
00011	2020.3	徐伟	0	1	38	0	0	0	0	0.92	1	0	0	1	1	2	0	1	2	1	0	2	0	1	1	1	0	1	0	1	11	1	7	24	14	0.407632	0.370307	0.198421	0.24247
00012	2020.3	刘春杰	0	0	49	0	0	1	1	1.42	1	1	1	1	1	1	2	1	1	0	0	0	1	2	1	2	1	0	0	1	4	0	1	47	7	0.0795728	0.164444	0.01	0.12961
00013	2020.3	邢月	0	0	38	0	0	0	0	1	1	1	0	1	1	1	0	0	2	1	2	0	0	2	2	1	0	0	0	1	5	0	5	13	6	0.407632	0.195556	0.198421	0.24916
00014	2020.4	王淑芝	0	0	40	0	0	0	0	1.6	1	1	1	1	0	1	1	0	0	0	0	0	0	2	1	2	0	0	1	1	13	1	8	11	3	0.0855253	0.0830252	0.01	0.03246
00015	2020.4	张金丽	0	0	37	0	0	0	0	1	1	1	0	1	1	1	0	0	2	1	1	1	1	1	1	1	0	0	0	1	11	1	11	16	2	0.195014	0.195556	0.198421	0.0629
00016	2020.4	秦艳丽	0	0	55	1	0	1	1	0.8	0	1	1	1	1	1	1	0	2	1	2	1	0	2	2	2	0	0	0	1	13	1	5	42	3	0.613991	0.9	0.0821693	0.3446
00017	2020.4	王玉泉	0	1	39	0	0	0	1	1.67	1	1	1	1	1	1	0	0	1	0	1	0	1	2	2	2	0	0	0	0	7	1	3	20	4	0.0610866	0.0830252	0.01	0.00287
00018	2020.4	周桐羽	0	0	33	0	0	0	0	1.55	1	0	0	1	1	1	0	1	2	1	1	0	1	1	1	1	0	0	1	1	8	1	7	15	8	0.17069	0.195556	0.198421	0.0758
00019	2020.4	马超	0	1	35	0	0	0	1	2.53	1	0	0	1	1	1	0	0	2	1	1	0	1	1	1	1	0	0	0	1	21	1	9	22	7	0.182852	0.195556	0.198421	0.01042
00020	2020.4	宋莉莉	0	0	23	0	0	0	1	2.83	1	1	0	0	1	1	0	0	1	0	1	1	1	2	2	1	1	0	1	0	16	1	5	17	6	0.0315087	0.01	0.0639277	0.00619
00021	2020.4	王丹	0	0	38	0	0	0	0	2.58	1	0	0	0	1	1	0	0	2	1	1	1	1	1	1	1	0	0	0	1	7	1	4	17	9	0.201619	0.0603361	0.198421	0.06653
00022	2020.4	冯冰璐	0	0	30	0	0	0	0	0.98	1	1	1	0	1	1	0	1	0	0	1	0	1	2	2	2	0	0	0	1	12	1	12	28	4	0.029429	0.01	0.01	0.01946
00023	2020.4	孔越	0	0	40	0	0	0	1	0.88	0	1	0	1	1	1	0	0	1	0	0	1	1	1	1	1	1	0	0	1	8	1	1	34	2	0.0629352	0.26973	0.0639277	0.01699
00024	2020.5	陈书彪	0	1	46	0	0	1	1	1.18	1	1	0	1	0	1	2	0	0	0	1	1	1	1	1	1	0	0	0	1	16	1	16	18	8	0.0590069	0.164444	0.0639277	0.01078
00025	2020.5	周秀丽	0	0	50	0	0	1	0	1.62	1	1	1	0	0	1	0	1	2	1	1	0	1	2	1	2	1	0	0	1	4	0	2	22	10	0.312137	0.114444	0.0821693	0.42376
00026	2020.5	王伟男	0	0	25	0	0	0	0	2.61	1	1	1	1	1	1	0	0	0	0	1	1	1	2	1	2	0	0	1	1	14	1	10	15	7	0.0201859	0.0830252	0.01	0.00937
00027	2020.5	李树仁	0	1	44	0	0	1	1	1.06	1	1	1	1	1	1	0	0	2	1	1	0	0	2	2	2	0	0	1	0	46	1	6	30	2	0.479748	0.353242	0.0821693	0.04586
00029	2020.5	吴春风	0	1	33	0	0	0	1	1.34	1	1	1	1	0	1	0	0	1	0	1	1	1	2	2	2	0	1	0	0	3	0	3	48	11	0.0499949	0.0830252	0.01	0.01184
00030	2020.5	范庆隆	0	1	45	0	0	1	1	2.91	1	1	1	1	0	1	2	0	0	0	1	1	1	2	1	2	0	1	0	1	13	1	9	46	21	0.0571583	0.164444	0.01	0.01016
00031	2020.5	温立学	0	1	30	0	0	0	1	2.22	1	1	0	1	0	1	0	0	0	0	1	1	1	1	1	1	0	0	0	1	9	1	8	23	6	0.029429	0.0830252	0.0639277	0.00415
00032	2020.6	蔡利敏	0	0	32	0	0	0	1	1.27	1	0	0	1	1	1	1	0	0	0	0	0	1	1	1	1	0	0	0	1	8	1	8	16	4	0.0331262	0.0830252	0.0639277	0.00775
00033	2020.6	曹明达	0	1	31	0	0	0	0	0.93	1	1	0	0	0	1	1	0	2	1	1	0	0	1	1	1	0	1	0	1	5	0	5	32	10	0.327464	0.0603361	0.198421	0.06645
00035	2020.6	徐端阳	0	0	24	0	0	0	0	0.46	0	1	0	1	1	1	0	0	0	0	1	0	0	2	2	1	0	0	1	1	10	1	6	16	8	0.0559474	0.26973	0.0639277	0.01268
00036	2020.6	田秀华	0	0	56	1	1	1	0	0.74	0	0	0	1	1	1	0	1	2	1	0	0	0	1	1	1	0	0	0	1	9	1	9	28	7	0.625139	0.7	0.389935	0.46449
00038	2020.6	高洋	0	0	39	0	0	0	1	0.77	0	0	0	1	1	1	0	1	0	0	1	1	0	1	1	1	0	0	1	0	17	1	3	17	1	0.0836767	0.26973	0.0639277	0.14323
00039	2020.6	王维华	0	0	48	0	0	1	0	1.45	1	1	1	1	1	1	0	0	2	1	0	0	1	2	2	2	1	0	1	1	7	1	7	23	4	0.291588	0.353242	0.0821693	0.06576
00040	2020.6	张兴明	0	0	39	0	0	0	0	1.21	1	0	0	1	0	1	0	0	0	0	2	0	0	1	1	1	0	0	0	1	4	0	3	13	1	0.0836767	0.0830252	0.0639277	0.09265
00041	2020.6	于立君	0	0	62	1	1	1	0	1.31	1	1	1	1	1	1	1	0	0	0	2	0	0	2	2	2	0	0	0	1	6	1	3	36	5	0.186166	0.164444	0.0546426	0.11165
00042	2020.7	张丹丹	0	0	27	0	0	0	0	2.75	1	0	0	0	0	1	0	0	0	0	1	0	1	1	1	1	0	0	0	1	8	1	6	27	5	0.0238831	0.01	0.0639277	0.00575
00044	2020.7	刘桂芹	0	0	50	0	0	1	1	1.67	1	1	1	1	0	1	2	1	0	0	2	0	1	2	2	2	0	0	0	1	3	0	1	17	6	0.0664014	0.164444	0.01	0.17566
00045	2020.7	宫敏	0	0	28	0	0	0	0	1.11	1	1	1	1	0	1	0	0	0	0	1	0	1	2	2	2	0	0	1	0	12	1	6	17	7	0.0257317	0.0830252	0.01	0.0061
00046	2020.7	毕波	0	1	45	0	0	1	1	1.66	1	1	1	1	0	1	0	0	1	0	1	1	1	2	2	2	1	0	0	1	15	1	13	29	7	0.0721783	0.164444	0.01	0.00756
00047	2020.7	朱弘宇	0	1	50	0	0	1	0	1.13	1	1	1	1	0	1	0	0	2	1	1	0	0	2	2	1	0	1	0	1	1	0	1	17	5	0.553536	0.353242	0.198421	0.18213
00048	2020.7	郭红	0	0	41	0	0	1	0	0.85	0	1	0	1	1	1	0	0	0	0	2	0	0	2	2	2	0	0	0	1	5	0	4	9	1	0.0873739	0.454307	0.01	0.10325
00049	2020.7	全美玉	0	0	60	1	1	1	1	2.15	1	1	1	1	0	1	1	0	0	0	2	0	1	1	1	1	0	0	1	0	17	1	2	16	3	0.0848875	0.164444	0.139649	0.04023
00050	2020.7	霍峰	0	1	30	0	0	0	0	0.97	1	1	1	1	1	1	0	0	1	0	1	1	1	2	1	2	0	1	0	1	14	1	13	14	1	0.044449	0.0830252	0.01	0.00309
00051	2020.7	韩雨辰	0	0	17	0	0	0	1	3.05	1	0	0	1	0	1	1	1	0	0	1	1	1	1	1	1	0	0	0	1	10	1	10	23	7	0.00737619	0.0830252	0.0639277	0.01651
00052	2020.7	董爽	0	0	25	0	0	0	0	1.8	1	0	0	0	1	1	0	1	2	1	1	0	1	1	1	1	1	0	0	1	9	1	5	25	10	0.122043	0.0603361	0.198421	0.04829
00053	2020.7	李红侠	0	0	34	0	0	0	1	2.83	1	1	1	1	0	1	1	0	0	0	1	1	1	2	2	2	0	1	0	1	13	1	10	51	14	0.0368235	0.0830252	0.01	0.01598
00054	2020.7	林基玉	0	0	23	0	0	0	0	2.36	1	1	1	1	0	1	0	0	0	0	1	0	1	2	1	2	0	0	0	1	7	1	4	10	3	0.0164887	0.0830252	0.01	0.00453
00055	2020.7	王涛	0	1	31	0	0	0	0	1.19	1	0	0	1	0	1	2	0	2	1	1	0	0	1	1	1	0	0	0	0	9	1	9	16	12	0.327464	0.195556	0.198421	0.02155
00057	2020.7	杜丹丹	0	0	38	0	0	0	1	0.56	0	0	0	1	1	1	0	1	0	0	0	0	0	2	2	1	0	0	0	1	5	0	3	14	3	0.0818281	0.26973	0.0639277	0.21612
00058	2020.7	孙秀环	0	0	45	0	0	1	1	1.31	1	0	0	1	1	1	0	1	2	1	0	1	1	1	1	1	0	1	0	1	3	0	2	22	6	0.264597	0.353242	0.198421	0.5013
00060	2020.7	黎佳	0	0	34	0	0	0	0	0.99	1	1	1	1	0	1	1	0	1	0	1	1	0	2	2	2	0	1	0	1	7	1	5	21	4	0.0894536	0.0830252	0.01	0.03105
00061	2020.8	李欣芮	0	0	21	0	0	0	0	0.88	0	0	0	1	1	1	0	1	2	1	1	0	0	1	1	1	0	0	0	1	10	1	3	78	8	0.231714	0.516606	0.198421	0.09593
00062	2020.8	郝梓亦	0	1	17	0	0	0	0	1.6	1	0	0	1	1	1	2	0	1	0	2	1	1	1	1	1	0	0	0	1	13	1	13	36	6	0.020417	0.0830252	0.0639277	0.00142
00063	2020.8	翟春波	0	0	37	0	0	0	0	1.17	1	1	0	1	1	1	0	0	0	0	1	0	1	1	1	1	0	0	0	0	5	0	5	22	6	0.0423693	0.0830252	0.0639277	0.03294
00064	2020.8	包海格	0	0	38	0	0	0	1	2.86	1	1	1	1	0	1	0	0	1	0	1	1	1	2	2	2	0	0	0	0	11	1	11	46	9	0.059238	0.0830252	0.01	0.01509
00065	2020.8	鲍昱彤	0	0	18	0	0	0	0	3.04	1	1	1	1	1	2	2	0	1	0	1	2	1	2	2	1	0	0	1	0	12	1	6	36	9	0.0222656	0.173704	0.0639277	0.00825
00066	2020.8	高淑芬	0	0	67	1	1	1	1	0.56	0	0	0	1	0	1	0	0	0	0	0	0	0	2	2	1	0	0	0	1	8	1	1	28	1	0.224516	0.454307	0.139649	0.14506
00067	2020.8	王翠翠	0	0	32	0	0	0	1	1.67	1	1	1	1	1	1	0	0	2	1	1	0	1	2	1	2	1	0	0	1	17	1	6	17	5	0.164609	0.195556	0.0821693	0.02623
00069	2020.8	朱瑞	0	0	35	0	0	0	0	0.96	1	1	1	1	1	1	1	0	2	1	1	0	0	2	2	2	0	0	0	0	11	1	6	17	8	0.373048	0.195556	0.0821693	0.07899
00070	2020.8	冷月胜	0	1	69	1	1	1	0	0.58	0	1	1	1	1	1	0	0	1	0	0	0	0	2	2	2	0	0	0	1	8	1	1	18	2	0.319772	0.454307	0.0546426	0.0443
00071	2020.8	刘凤伟	0	0	34	0	0	0	0	2.45	1	1	1	1	0	1	2	1	1	0	1	1	1	2	2	2	0	0	0	1	1	0	1	24	8	0.0518435	0.0830252	0.01	0.10046
00072	2020.8	孙洪霞	0	0	39	0	0	0	0	1.65	1	0	0	1	0	1	2	0	2	1	1	0	1	1	1	1	0	1	0	1	5	0	2	18	7	0.210616	0.195556	0.198421	0.11702
00073	2020.8	李幔	0	0	42	0	0	1	1	1.2	1	1	1	1	1	1	2	1	0	0	1	0	1	2	1	2	1	0	0	0	3	0	1	38	8	0.0516124	0.164444	0.01	0.11647
00074	2020.9	石红	0	1	54	0	0	1	1	0.76	0	1	0	1	1	1	0	0	0	0	1	0	0	2	2	2	1	0	0	0	7	1	2	32	11	0.137519	0.454307	0.01	0.02476
00075	2020.9	谭虹	0	0	37	0	0	0	0	1.07	1	1	1	1	1	1	0	0	0	0	1	0	0	2	1	2	0	0	0	1	20	1	10	16	5	0.0799795	0.0830252	0.01	0.02726
00076	2020.9	吕侨	0	1	31	0	0	0	1	2.12	1	0	0	1	0	1	0	1	2	1	1	0	1	1	1	1	0	0	0	1	11	1	6	22	5	0.158528	0.195556	0.198421	0.0232
00077	2020.9	王欣	0	0	36	0	0	0	0	2.57	1	1	1	1	1	1	0	1	1	0	1	1	1	2	1	2	0	0	0	0	13	1	7	59	8	0.0555407	0.0830252	0.01	0.0375
00078	2020.9	王丽娜	0	0	38	0	0	0	1	1.35	1	1	0	1	1	1	1	0	0	0	1	0	0	2	2	1	0	0	0	1	11	1	7	18	5	0.0818281	0.0830252	0.0639277	0.0289
00079	2020.9	伏艳荣	0	0	50	0	0	1	0	1.16	1	1	1	0	1	1	2	1	0	0	1	0	0	2	2	2	0	1	0	1	10	1	9	10	2	0.113196	0.0462185	0.01	0.14917
00080	2020.9	王登基	0	1	35	0	0	0	1	1.14	1	0	0	1	0	1	0	0	1	0	1	0	0	2	1	2	0	0	0	1	3	0	2	14	2	0.0913022	0.0830252	0.01	0.01909
00081	2020.9	庄恒	0	0	27	0	0	0	1	1.58	1	1	0	1	0	1	0	1	2	1	1	0	1	1	1	1	0	1	0	1	5	0	3	48	16	0.134205	0.195556	0.198421	0.15603
00082	2020.9	靳雨薇	0	0	31	0	0	0	0	0.79	0	0	0	1	1	1	0	0	2	1	1	1	0	2	1	1	0	0	0	1	5	0	3	13	7	0.327464	0.516606	0.198421	0.28688
00083	2020.10	谭家驹	0	1	34	0	0	0	1	1.44	1	0	0	1	1	1	0	1	0	0	1	1	1	1	1	1	0	0	0	1	6	1	3	12	2	0.0368235	0.0830252	0.0639277	0.01498
00084	2020.10	王颖	0	0	35	0	0	0	0	1.79	1	0	0	1	1	1	0	0	0	0	1	0	1	1	1	1	0	0	0	1	6	1	6	14	5	0.0386721	0.0830252	0.0639277	0.00926
00086	2020.10	徐忠	0	0	52	0	0	1	1	1.06	1	1	1	1	0	1	0	0	0	0	1	1	1	2	1	2	0	0	0	0	7	1	5	18	2	0.0700986	0.164444	0.01	0.04567
00087	2020.10	王洪艳	0	0	38	0	0	0	1	0.82	0	0	0	0	1	1	1	0	1	0	1	1	0	1	1	1	0	0	0	1	6	1	3	7	2	0.0968481	0.0840336	0.0639277	0.03915
00088	2020.10	曹殿伟	0	0	33	0	0	0	1	1.57	1	1	0	1	1	2	0	0	0	0	1	2	1	2	2	1	0	0	0	1	12	1	12	10	2	0.0349748	0.173704	0.0639277	0.02686
00089	2020.10	顾人广	0	1	44	0	0	1	1	1.61	1	0	0	1	1	1	0	1	1	0	1	0	1	1	1	1	0	1	1	0	11	1	9	21	8	0.0703297	0.164444	0.0639277	0.01102
00090	2020.10	李洪波	0	1	41	0	0	1	1	2.23	1	1	0	1	0	1	0	0	0	0	1	0	1	2	2	2	0	0	0	1	5	0	3	33	18	0.0497638	0.164444	0.01	0.01394
00091	2020.10	肖雪	0	0	25	0	0	0	1	0.98	1	1	1	1	1	1	0	0	0	0	1	0	0	2	1	2	0	0	1	0	8	1	8	18	6	0.057796	0.0830252	0.01	0.01345
00092	2020.10	孙亚菊	1	0	60	1	1	1	0	1.2	1	1	1	1	1	1	0	0	0	0	1	1	0	2	2	2	0	1	0	1	3	0	0	5	1	0.174004	0.164444	0.0546426	0.3993
00093	2020.10	张坤鹏	0	1	16	0	0	0	1	2.97	1	1	0	0	0	1	2	0	0	0	1	1	1	2	2	2	1	0	0	0	17	1	12	22	6	0.00632244	0.01	0.01	0.0018
00094	2020.10	马佳林	0	0	26	0	0	0	1	2.14	1	0	0	1	1	1	0	0	0	0	1	1	1	1	1	1	0	1	1	1	17	1	11	23	2	0.0220345	0.0830252	0.0639277	0.00995
00096	2020.11	马小燕	0	0	49	0	0	1	0	1.1	1	0	0	1	1	1	0	1	2	1	1	0	0	1	1	1	0	0	0	1	10	1	5	17	10	0.541129	0.353242	0.198421	0.36298
00097	2020.11	孙艳	0	0	39	0	0	0	1	1.05	1	0	0	1	1	1	0	0	0	0	0	0	0	1	1	1	0	0	0	1	13	1	5	22	4	0.0836767	0.0830252	0.0639277	0.03063
00098	2020.11	马雪明	0	0	41	0	0	1	0	0.52	0	0	0	1	1	1	1	0	0	0	1	1	0	1	1	1	0	0	0	1	6	1	2	17	2	0.0873739	0.454307	0.0639277	0.06169
00099	2020.11	胡彧垚	0	0	21	0	0	0	0	1.98	1	0	0	1	0	1	2	0	2	1	2	1	1	1	1	1	0	0	0	1	4	0	3	24	8	0.0993068	0.195556	0.198421	0.07665
00100	2020.11	王彤琳	0	0	40	0	0	0	1	1.16	1	1	0	1	0	1	1	0	0	0	1	1	1	2	2	2	0	0	0	1	6	1	4	11	3	0.0479152	0.0830252	0.01	0.02276
00101	2020.11	张明远	0	1	40	0	0	0	0	1.26	1	0	0	1	0	1	0	0	1	0	2	1	0	1	1	1	0	0	1	0	30	1	20	22	7	0.101794	0.0830252	0.0639277	0.01478
00102	2020.11	巩方霞	0	0	41	0	0	1	1	1.94	1	1	1	1	0	1	1	1	0	0	2	1	1	2	2	2	0	0	0	1	10	1	8	14	3	0.0497638	0.164444	0.01	0.0662
00103	2020.11	毛舒	0	0	31	0	0	0	0	2.02	1	1	0	1	1	1	2	0	2	1	1	1	0	1	1	1	0	1	1	1	23	1	14	14	6	0.327464	0.195556	0.198421	0.1107
00104	2020.11	王书杰	0	0	63	1	1	1	1	3	1	0	0	1	0	2	0	0	0	0	1	2	1	2	1	2	0	0	0	0	9	1	9	25	10	0.0904334	0.312969	0.0546426	0.14319
00105	2020.11	雷文军	0	1	40	0	0	0	1	1.37	1	1	0	1	0	1	0	0	1	0	1	0	1	2	2	1	0	0	0	1	4	0	4	10	6	0.0629352	0.0830252	0.0639277	0.00978
00106	2020.11	井静	0	0	34	0	0	0	1	2.03	1	0	0	1	0	1	1	0	0	0	1	0	1	1	1	1	0	0	0	1	5	0	5	15	9	0.0368235	0.0830252	0.0639277	0.02766
00107	2020.12	李哲	0	1	44	0	0	1	0	1.55	1	1	1	1	0	1	2	0	1	0	0	0	1	2	2	2	0	0	0	0	14	1	10	41	3	0.0703297	0.164444	0.01	0.00387
00108	2020.12	谢娇	0	0	30	0	0	0	0	1.3	1	1	0	1	0	1	0	0	0	0	1	0	0	1	1	1	0	0	1	0	19	1	12	38	3	0.0670391	0.0830252	0.0639277	0.01808
00109	2020.12	刘营	0	0	33	0	0	0	0	0.54	0	1	0	1	1	1	0	0	2	1	1	0	0	2	2	1	0	0	0	1	11	1	8	28	13	0.350256	0.516606	0.198421	0.07068
00110	2020.12	李阳	0	0	29	0	0	0	0	0.75	0	0	0	1	1	1	0	0	2	1	1	1	0	1	1	1	0	0	0	1	1	0	1	21	7	0.304672	0.516606	0.198421	0.26296
00111	2020.12	白贺	0	0	36	0	0	0	1	3	1	1	1	1	0	1	1	0	0	0	1	1	1	2	1	2	0	1	0	1	5	0	4	20	7	0.0405207	0.0830252	0.01	0.05588
00112	2020.12	隋跃	0	0	31	0	0	0	0	0.68	0	1	1	1	0	1	1	0	2	1	1	0	0	2	1	2	0	0	0	0	8	1	4	14	1	0.327464	0.516606	0.0821693	0.06319
00113	2020.12	郭洋	0	0	31	0	0	0	0	1.67	1	0	0	1	1	1	0	0	1	0	1	0	1	1	1	1	0	0	0	1	0	0	2	25	1	0.0462976	0.0830252	0.0639277	0.01732
00114	2020.12	常永庆	0	1	47	0	0	1	1	1.03	1	1	0	1	1	1	0	0	0	0	1	1	0	2	2	1	0	0	0	1	13	1	11	43	4	0.0984656	0.164444	0.0639277	0.02986
00115	2020.12	刘同新	0	1	52	0	0	1	1	1.32	1	0	0	0	0	1	0	1	0	0	1	0	1	1	1	1	0	0	0	1	8	1	7	18	2	0.0700986	0.0462185	0.0639277	0.0237
00117	2020.12	郭继业	0	0	35	0	0	0	0	0.97	1	0	0	0	0	1	0	0	2	1	1	1	1	1	1	1	0	0	0	1	16	1	3	33	4	0.182852	0.0603361	0.198421	0.05618
00118	2020.12	陈丽华	0	0	51	0	0	1	0	1.63	1	1	1	1	1	1	0	1	0	0	2	0	1	2	2	2	0	0	0	0	11	1	7	22	5	0.06825	0.164444	0.01	0.06544
00119	2020.12	俞廷宇	0	1	33	0	0	0	1	2.39	1	0	0	1	0	1	0	1	1	0	1	1	1	2	2	1	0	0	0	1	9	1	4	17	6	0.0499949	0.0830252	0.0639277	0.01051
00120	2020.12	禚忠诚	0	1	60	1	1	1	1	2.98	1	1	1	1	1	1	0	1	0	0	2	0	1	1	1	1	0	1	0	1	8	1	6	4	2	0.0848875	0.164444	0.139649	0.03776
00121	2020.12	罗萍	0	0	30	0	0	0	1	3.19	1	1	1	1	0	1	2	0	0	0	1	1	1	2	2	2	0	0	0	0	14	1	5	34	13	0.029429	0.0830252	0.01	0.01261
00122	2020.12	丰国鹏	0	1	42	0	0	1	1	0.91	1	1	1	1	1	1	0	0	1	0	1	0	0	2	2	2	0	0	0	0	9	1	8	19	4	0.113956	0.164444	0.01	0.00908
00124	2020.12	姚云鹤	0	1	33	0	0	0	1	1.26	1	1	1	1	1	2	0	0	0	0	2	2	0	2	2	2	0	0	0	0	7	1	5	12	7	0.072585	0.173704	0.01	0.0234
00125	2020.12	王亚男	0	0	49	0	0	1	1	1.6	1	1	1	1	0	1	1	1	0	0	2	1	1	2	2	2	0	0	0	1	10	1	3	34	2	0.0645527	0.164444	0.01	0.10281
00126	2020.12	张淑云	0	0	58	1	1	1	0	1.04	1	0	0	1	1	1	0	0	2	1	2	1	0	1	1	1	0	0	0	1	4	0	1	46	2	0.647436	0.353242	0.389935	0.67045
00127	2020.12	聂晶	0	0	40	0	0	0	1	0.96	1	1	0	1	1	1	0	0	1	0	1	1	0	1	1	1	0	0	1	1	12	1	9	11	1	0.101794	0.0830252	0.0639277	0.04393
00128	2020.12	董训范	0	1	42	0	0	1	1	2.38	1	1	1	1	0	1	1	0	2	1	1	1	1	2	2	2	0	0	0	0	7	1	7	8	5	0.237607	0.353242	0.0821693	0.02874
00129	2020.12	闫芳	0	0	52	0	0	1	0	3.21	1	1	0	1	1	1	0	0	2	1	0	1	1	2	2	2	0	0	0	0	2	0	2	24	4	0.334929	0.353242	0.0821693	0.34799
00130	2020.12	王海云	0	0	37	0	0	0	0	1.26	1	0	0	1	1	1	0	1	2	1	1	1	0	1	1	1	0	0	1	0	14	1	4	15	2	0.39584	0.195556	0.198421	0.33847
00131	2020.12	阿其郎图	0	1	23	0	0	0	0	0.86	0	1	0	1	1	1	0	0	1	0	1	1	1	2	2	1	0	0	0	1	19	1	17	18	7	0.0315087	0.26973	0.0639277	0.00203
00132	2020.12	王红艳	0	0	43	0	0	1	0	1.8	1	1	0	1	1	2	0	0	0	0	1	2	1	2	1	2	0	1	1	1	4	0	1	10	4	0.053461	0.312969	0.01	0.13984
00133	2020.12	李红	0	0	41	0	0	1	1	1.97	1	1	1	1	1	2	0	0	0	0	1	2	1	2	1	2	1	0	0	0	10	1	1	31	1	0.0497638	0.312969	0.01	0.04271
00134	2021.1	梁成	0	1	47	0	0	1	1	1.64	1	0	0	1	0	1	0	1	0	0	0	1	1	1	1	1	0	1	1	0	8	1	1	11	2	0.0608555	0.164444	0.0639277	0.03212
00135	2021.1	李伟	0	0	34	0	0	0	0	0.83	0	0	0	1	1	1	0	0	2	1	0	0	0	1	1	1	0	0	0	1	10	1	5	8	3	0.361652	0.516606	0.198421	0.07473
00136	2021.1	李丽杰	0	0	38	0	0	0	0	2.04	1	1	1	1	0	2	0	0	0	0	1	2	1	2	2	2	0	1	0	0	4	0	1	25	6	0.0442179	0.173704	0.01	0.10747
00137	2021.1	黄丽娜	0	0	39	0	0	0	1	1.61	1	1	1	1	0	1	0	0	0	0	1	0	1	2	1	2	0	0	1	0	18	1	3	19	1	0.0460666	0.0830252	0.01	0.01174
00138	2021.1	孙鹏	0	1	24	0	0	0	0	1.76	1	0	0	1	1	1	0	0	0	0	1	1	1	2	2	2	0	0	0	0	10	1	10	37	14	0.0183373	0.0830252	0.01	0.0029
00139	2021.1	邱鹏卓	0	1	39	0	0	0	1	1.65	1	0	0	1	0	1	0	0	0	0	1	1	0	1	1	1	0	0	0	1	3	0	3	20	1	0.0836767	0.0830252	0.0639277	0.05796
00140	2021.1	程远智	0	1	31	0	0	0	1	1.66	1	0	0	1	0	2	0	0	0	0	1	2	1	1	1	1	0	0	0	1	7	1	6	9	2	0.0312776	0.173704	0.0639277	0.00793
00141	2021.1	丛立源	0	0	21	0	0	0	0	1.53	1	1	1	1	0	1	0	0	0	0	2	1	1	2	1	2	0	0	0	1	11	1	8	12	4	0.0127914	0.0830252	0.01	0.00739
00143	2021.1	秦琰松	0	1	27	0	0	0	0	1.08	1	1	1	0	0	1	0	0	1	0	1	0	0	2	2	2	0	0	0	1	2	0	2	9	5	0.0765133	0.01	0.01	0.01189
00144	2021.2	陈爱凤	0	0	47	0	0	1	0	3.16	1	1	1	1	0	1	0	0	1	0	1	1	1	2	2	2	0	0	1	0	21	1	5	8	3	0.0758755	0.164444	0.01	0.02563
00145	2021.2	年红帅	0	1	33	0	0	0	1	0.5	0	1	1	1	1	1	0	0	0	0	0	0	0	2	1	2	0	0	0	0	8	1	4	32	6	0.072585	0.26973	0.01	0.00715
00148	2021.3	刘家辰	0	1	26	0	0	0	1	1.17	1	1	1	1	1	1	1	0	0	0	2	1	0	2	1	2	0	0	1	0	12	1	3	23	1	0.0596447	0.0830252	0.01	0.00865
00149	2021.3	初海莹	0	0	36	0	0	0	1	2.05	1	0	0	1	0	1	0	0	0	0	2	1	0	1	1	1	0	1	0	1	2	0	2	11	5	0.0781308	0.0830252	0.0639277	0.13598
00150	2021.3	薛玉春	0	0	59	1	1	1	1	1.16	1	1	1	1	1	2	0	0	0	0	2	2	1	1	1	1	0	0	0	1	6	1	6	4	4	0.0830389	0.312969	0.139649	0.11617
00151	2021.3	李玲	0	0	36	0	0	0	1	2.07	1	0	0	1	0	1	1	0	0	0	1	1	1	2	2	1	0	0	1	1	5	0	4	15	3	0.0405207	0.0830252	0.0639277	0.05588
00152	2021.3	杜凤琴	0	0	60	1	1	1	0	1.03	1	1	0	1	0	1	0	0	2	1	2	1	0	1	1	1	0	0	0	1	1	0	1	16	2	0.669732	0.353242	0.389935	0.69641
00153	2021.3	祖彭兰	0	0	64	1	1	1	0	1.4	1	0	0	1	1	2	0	0	0	0	2	2	1	2	1	2	0	0	0	1	6	1	4	19	2	0.092282	0.312969	0.0546426	0.15071
00154	2021.3	温志红	0	0	46	0	0	1	1	1.91	1	1	1	1	1	2	0	0	2	1	2	2	1	2	2	2	0	1	0	1	6	1	4	26	9	0.273594	0.570758	0.0821693	0.17209
00155	2021.3	韩龙	0	1	34	0	0	0	1	1.46	1	1	1	1	0	1	0	0	0	0	2	0	1	1	1	1	0	0	0	1	1	0	1	21	4	0.0368235	0.0830252	0.0639277	0.0092
00156	2021.3	寇军	0	1	41	0	0	1	1	2.97	1	1	1	1	0	1	2	0	0	0	1	0	1	2	2	2	0	1	0	0	5	0	4	41	6	0.0497638	0.164444	0.01	0.01394
00157	2021.3	陈阳	0	0	30	0	0	0	0	0.4	0	1	0	1	1	1	0	0	0	0	0	0	0	2	1	2	0	0	0	0	10	1	4	12	7	0.0670391	0.26973	0.01	0.01808
00158	2021.3	王艳姣	0	0	33	0	0	0	1	1.53	1	1	0	1	1	1	0	0	2	1	0	1	1	2	2	1	1	0	0	1	20	1	11	28	6	0.17069	0.195556	0.198421	0.05014
00159	2021.3	周立民	0	1	51	0	0	1	1	1.85	1	1	0	0	0	1	1	0	2	1	1	1	1	1	1	1	0	1	0	1	6	1	6	24	12	0.323533	0.114444	0.198421	0.04833
00160	2021.3	孙殿双	0	1	40	0	0	0	1	1.21	1	1	1	1	1	1	0	1	2	1	1	1	0	2	1	2	0	0	0	0	6	1	3	27	1	0.431671	0.195556	0.0821693	0.16669
00161	2021.4	贺颖	0	0	34	0	0	0	0	0.63	0	1	1	1	0	1	0	0	2	1	1	0	0	2	2	2	0	0	0	0	14	1	5	15	5	0.361652	0.516606	0.0821693	0.07473
00162	2021.4	安玉华	0	0	64	1	1	1	1	1.76	1	1	1	1	1	1	0	0	0	0	2	1	1	2	1	2	1	0	0	0	14	1	4	44	4	0.092282	0.164444	0.0546426	0.08955
00163	2021.4	马宏宇	0	1	37	0	0	0	1	1.3	1	0	0	1	1	1	0	1	1	0	2	1	1	1	1	1	0	0	0	1	6	1	6	24	3	0.0573893	0.0830252	0.0639277	0.01333
00164	2021.4	杜金平	0	0	60	1	1	1	0	1.27	1	1	0	1	1	2	0	1	2	1	0	2	0	2	1	2	0	0	0	0	3	0	3	12	3	0.669732	0.570758	0.178596	0.92228
00165	2021.4	葛延久	0	1	50	0	0	1	0	1.41	1	1	1	1	0	1	0	1	0	0	2	1	0	2	2	2	0	0	0	0	4	0	4	34	4	0.113196	0.164444	0.01	0.25452
00166	2021.4	王东波	0	0	53	0	0	1	1	1	1	1	1	1	1	1	0	0	2	1	0	0	1	2	1	2	0	0	0	0	3	0	3	13	4	0.346325	0.353242	0.0821693	0.23495
00167	2021.4	李会荣	0	0	43	0	0	1	1	2.83	1	0	0	1	0	2	0	0	1	0	1	2	1	1	1	1	0	0	0	1	9	1	4	14	1	0.0684811	0.312969	0.0639277	0.03599
00168	2021.4	徐佳	0	0	34	0	0	0	0	1.74	1	1	1	1	1	1	2	0	1	0	1	1	1	2	1	2	0	0	1	0	6	1	2	48	10	0.0518435	0.0830252	0.01	0.01191
00169	2021.4	李钊	0	1	32	0	0	0	1	0.52	0	1	1	1	1	1	0	0	2	1	1	0	0	2	2	2	0	0	0	0	16	1	16	38	8	0.33886	0.516606	0.0821693	0.02285
00170	2021.4	邓亚玲	0	0	47	0	0	1	0	1.54	1	1	1	1	1	2	0	0	0	0	1	2	1	2	2	2	0	0	0	0	16	1	9	36	6	0.0608555	0.312969	0.01	0.06011
00171	2021.4	杜金波	0	0	50	0	0	1	0	1.28	1	0	0	1	0	1	0	0	1	0	1	1	0	1	1	1	1	0	0	1	20	1	13	15	2	0.162603	0.164444	0.0639277	0.07727
00173	2021.5	王明	0	0	31	0	0	0	0	1.9	1	1	0	1	0	1	0	1	1	0	1	1	0	1	1	1	0	0	0	1	13	1	9	15	3	0.0839078	0.0830252	0.0639277	0.07127
00174	2021.5	孙丽娜	0	0	27	0	0	0	0	2.96	1	1	1	1	0	1	0	0	1	0	1	1	1	2	2	2	0	0	0	0	10	1	10	40	10	0.0389032	0.0830252	0.01	0.00786
00175	2021.5	孙浩	0	1	36	0	0	0	1	1.48	1	1	1	1	0	1	0	0	0	0	1	1	1	2	2	2	0	0	0	1	8	1	6	29	4	0.0405207	0.0830252	0.01	0.00594
00176	2021.5	郭旭桐	0	1	28	0	0	0	1	1.21	1	0	0	1	0	1	0	1	0	0	1	1	1	1	1	1	0	1	0	1	7	1	5	36	5	0.0257317	0.0830252	0.0639277	0.0105
00177	2021.5	杜海军	0	1	45	0	0	1	0	2.01	1	0	0	1	0	1	0	1	1	0	2	1	1	1	1	1	1	0	0	1	2	0	2	26	7	0.0721783	0.164444	0.0639277	0.06592
00178	2021.5	常影	0	0	35	0	0	0	1	2.67	1	1	1	1	0	1	0	0	0	0	1	0	1	2	1	2	0	0	0	0	6	1	5	47	12	0.0386721	0.0830252	0.01	0.00926
00180	2021.5	尹利成	0	1	51	0	0	1	1	2.58	1	0	0	1	0	1	0	0	1	0	1	1	1	1	1	1	0	0	0	1	4	0	4	20	2	0.08327	0.164444	0.0639277	0.03409
00181	2021.5	孙玉瑶	0	0	30	0	0	0	1	2.25	1	1	1	1	0	1	0	1	2	1	1	1	1	2	2	2	0	0	0	1	8	1	6	27	3	0.152448	0.195556	0.0821693	0.11222
00182	2021.5	王雪微	0	0	29	0	0	0	0	1.6	1	1	1	1	1	1	0	0	0	0	1	0	1	1	1	1	0	0	0	1	15	1	6	16	3	0.0275804	0.0830252	0.0639277	0.00648
00184	2021.6	王坤	0	0	44	0	0	1	0	1.75	1	1	1	1	0	1	0	0	0	0	1	0	1	2	2	2	1	0	0	0	14	1	12	31	7	0.0553096	0.164444	0.01	0.01579
00185	2021.6	张野	0	0	40	0	0	0	0	1.14	1	1	0	1	0	1	1	0	0	0	1	1	0	2	2	1	0	1	0	1	6	1	4	14	7	0.0855253	0.0830252	0.0639277	0.05831
00186	2021.6	张闻博	0	0	31	0	0	0	0	2.57	1	1	1	1	0	1	0	0	2	1	1	1	1	2	2	2	0	0	1	0	17	1	12	16	5	0.158528	0.195556	0.0821693	0.04472
00187	2021.6	李鹏飞	0	0	31	0	0	0	1	1.97	1	1	0	1	0	1	1	0	0	0	1	0	1	2	2	1	0	1	0	0	10	1	4	15	6	0.0312776	0.0830252	0.0639277	0.0073
00189	2021.6	王雪怡	0	0	21	0	0	0	1	1.31	1	0	0	1	0	1	0	1	2	1	1	1	1	1	1	1	0	0	0	1	5	0	2	16	2	0.0993068	0.195556	0.198421	0.19225
00190	2021.6	宁成成	0	0	36	0	0	0	0	1.61	1	0	0	1	0	2	0	0	0	0	1	2	1	1	1	1	1	0	0	1	6	1	5	18	5	0.0405207	0.173704	0.0639277	0.03199
00191	2021.7	徐艳	0	0	48	0	0	1	0	0.97	1	0	0	1	1	1	0	0	0	0	0	1	0	1	1	1	0	0	0	1	9	1	2	9	1	0.101034	0.164444	0.0639277	0.09098
00192	2021.7	张树清	0	1	56	1	1	1	1	1.49	1	1	1	1	1	1	1	1	0	0	1	1	0	2	1	2	0	0	0	1	6	1	5	35	6	0.149681	0.164444	0.0546426	0.13153
00193	2021.7	李惠贤	0	0	48	0	0	1	0	0.9	0	1	1	1	1	1	1	0	0	0	1	1	0	2	2	2	0	0	0	0	4	0	1	30	15	0.101034	0.454307	0.01	0.2444
00194	2021.7	董珍环	0	0	32	0	0	0	0	1.35	1	1	1	1	1	1	0	0	1	0	1	1	0	2	2	2	0	0	1	0	30	1	10	16	4	0.0857564	0.0830252	0.01	0.02764
00195	2021.7	王昊禹	0	0	30	0	0	0	1	1.28	1	1	1	1	1	1	0	0	0	0	1	0	1	2	2	2	0	0	0	0	13	1	3	27	12	0.029429	0.0830252	0.01	0.00688
00196	2021.7	艾书沫	0	0	32	0	0	0	1	1.76	1	1	1	1	1	1	0	0	2	1	1	0	1	2	2	2	0	0	0	0	14	1	10	31	3	0.164609	0.195556	0.0821693	0.02623
00197	2021.7	佟小彤	0	1	38	0	0	0	1	2.73	1	1	1	1	0	1	1	0	0	0	1	1	1	2	2	2	0	0	0	0	15	1	13	32	5	0.0442179	0.0830252	0.01	0.0067
00198	2021.7	白梅	0	0	36	0	0	0	1	1.77	1	1	1	1	1	1	1	0	0	0	1	0	1	2	2	2	0	1	0	0	13	1	6	26	3	0.0405207	0.0830252	0.01	0.00983
00199	2021.7	郭程	0	1	35	0	0	0	1	1.32	1	1	1	1	0	1	1	1	0	0	1	1	0	2	2	2	0	0	0	0	7	1	4	31	2	0.0762822	0.0830252	0.01	0.04117
00200	2021.7	范美君	0	0	46	0	0	1	0	1.25	1	1	1	1	0	1	0	0	1	0	1	1	0	2	2	2	0	0	0	1	7	1	6	15	1	0.138279	0.164444	0.01	0.0618
00201	2021.7	徐亚英	0	0	46	0	0	1	0	1.62	1	1	1	1	0	2	1	0	2	1	1	2	1	2	2	2	0	1	1	0	7	1	3	28	2	0.273594	0.570758	0.0821693	0.17209
00202	2021.7	张天晴	0	0	49	0	0	1	1	1.96	1	1	1	0	0	2	1	0	0	0	1	2	1	2	1	2	0	0	0	1	7	1	3	13	3	0.0645527	0.0966387	0.01	0.06727
00205	2021.8	张铁彦	0	0	40	0	0	0	1	0.99	1	0	0	1	1	1	0	0	0	0	1	0	0	1	1	1	1	0	0	1	9	1	5	43	4	0.0855253	0.0830252	0.0639277	0.03246
00206	2021.8	石春	0	1	69	1	1	1	1	1.56	1	0	0	1	1	2	0	1	1	0	2	2	1	1	1	1	0	1	0	1	8	1	7	31	9	0.154424	0.312969	0.139649	0.14268
00209	2021.8	房海龙	0	1	49	0	0	1	1	1.5	1	0	0	1	0	1	1	0	0	0	1	0	0	2	2	2	0	0	0	1	8	1	8	49	15	0.107115	0.164444	0.01	0.01846
00210	2021.8	朱丽娜	0	0	43	0	0	1	0	1.83	1	1	1	1	0	1	1	0	0	0	1	1	1	2	2	2	0	0	1	0	14	1	4	17	5	0.053461	0.164444	0.01	0.02712
00211	2021.8	高永娟	0	0	46	0	0	1	0	1.22	1	0	0	1	0	1	0	0	0	0	1	1	0	2	2	2	0	0	0	0	8	1	7	18	4	0.096617	0.164444	0.01	0.08153
00212	2021.9	于淑华	0	0	52	0	0	1	0	1.37	1	1	1	0	0	1	0	0	2	1	1	0	0	2	1	2	0	0	0	0	3	0	2	16	4	0.57835	0.114444	0.0821693	0.43471
00213	2021.9	郭廷朋	0	1	44	0	0	1	1	0.61	0	0	0	1	1	1	0	0	0	0	1	0	0	1	1	1	0	0	0	1	3	0	2	21	5	0.0929198	0.454307	0.0639277	0.04307
00214	2021.9	刘海艳	0	0	47	0	0	1	1	1.88	1	1	1	1	1	2	1	0	1	0	1	2	1	2	1	2	0	0	0	0	1	0	0	29	9	0.0758755	0.312969	0.01	0.13298
00215	2021.9	陈一力	0	0	35	0	0	0	0	1.16	1	1	1	1	0	1	0	0	2	1	1	0	0	2	2	1	0	0	1	0	16	1	14	20	4	0.373048	0.195556	0.198421	0.07899
00216	2021.9	战亭	0	0	31	0	0	0	0	1.24	1	1	1	1	1	1	1	0	2	1	1	0	1	2	2	1	0	0	1	0	16	1	7	32	8	0.158528	0.195556	0.198421	0.02474
00217	2021.9	朱莲艳	0	0	36	0	0	0	0	1.51	1	1	1	0	1	1	0	1	0	0	0	1	1	2	2	2	0	1	0	0	7	1	4	11	2	0.0405207	0.01	0.01	0.04989
00218	2021.10	曹红光	0	0	32	0	0	0	1	2.23	1	1	1	1	0	1	0	1	1	0	1	1	1	2	2	2	0	1	0	1	11	1	7	23	2	0.0481462	0.0830252	0.01	0.02974
00219	2021.10	董海燕	0	0	50	0	0	1	1	0.88	0	1	1	0	0	1	1	1	2	1	1	0	0	2	2	2	1	0	0	0	3	0	1	20	6	0.553536	0.357338	0.0821693	0.66163
00220	2021.10	赵宾	0	1	37	0	0	0	1	0.61	0	1	0	1	0	1	0	0	0	0	1	1	0	2	2	2	0	0	0	1	11	1	5	16	3	0.0799795	0.26973	0.01	0.0166
00221	2021.10	王志鹏	0	1	39	0	0	0	1	1.4	1	1	1	1	0	1	0	0	0	0	1	1	1	2	1	2	0	0	0	0	2	0	2	27	7	0.0460666	0.0830252	0.01	0.02262
00222	2021.10	汤丽	0	0	40	0	0	0	0	0.52	0	0	0	1	1	1	0	0	0	0	1	1	0	1	1	1	0	0	0	1	8	1	2	11	2	0.0855253	0.26973	0.0639277	0.05831
00223	2021.10	邸海生	0	1	27	0	0	0	1	2.19	1	0	0	1	0	1	1	0	0	0	1	1	0	1	1	1	0	0	0	1	14	1	12	59	22	0.0614933	0.0830252	0.0639277	0.00918
00224	2021.10	左明明	0	0	38	0	0	0	1	1.37	1	0	0	1	1	1	0	0	2	1	1	0	1	1	1	1	0	0	1	0	2	0	1	37	7	0.201619	0.195556	0.198421	0.11096
00225	2021.10	石亮	0	1	36	0	0	0	1	2.99	1	1	1	1	0	1	0	0	0	0	1	1	1	2	2	2	0	0	0	0	5	0	4	59	25	0.0405207	0.0830252	0.01	0.01896
00226	2021.10	李维罡	0	1	53	0	0	1	0	0.65	0	1	1	1	1	1	0	0	2	1	1	0	0	2	1	2	0	0	0	0	4	0	4	13	4	0.590757	0.7	0.0821693	0.2105
00227	2021.10	朱洪艳	0	0	47	0	0	1	0	1.17	1	1	1	1	1	1	1	0	0	0	1	0	1	2	2	2	0	1	0	1	6	1	4	25	2	0.0608555	0.164444	0.01	0.01885
00228	2021.10	宋凤军	0	1	58	1	1	1	1	0.83	0	0	0	1	1	1	1	0	2	1	0	1	0	2	2	1	1	0	0	1	4	0	2	18	2	0.647436	0.7	0.389935	0.39914
00229	2021.10	王彤	0	0	31	0	0	0	1	1.38	1	0	0	1	0	1	0	0	0	0	1	1	1	1	1	1	0	0	0	1	18	1	11	20	5	0.0312776	0.0830252	0.0639277	0.01338
00230	2021.10	赵国利	0	1	47	0	0	1	1	0.92	1	1	1	1	0	1	1	0	1	0	0	1	0	2	2	2	1	0	0	0	14	1	3	29	7	0.14436	0.164444	0.01	0.02233
00231	2021.11	张亚美	0	0	48	0	0	1	0	1.66	1	1	1	1	0	1	0	0	2	1	1	1	1	1	1	1	0	0	1	0	15	1	4	27	6	0.291588	0.353242	0.198421	0.11497
00232	2021.11	范红梅	0	0	39	0	0	0	0	2.22	1	0	0	1	1	1	0	0	0	0	2	1	1	2	2	1	1	0	0	1	3	0	3	28	4	0.0460666	0.0830252	0.0639277	0.06618
00234	2021.11	卢中华	0	0	52	0	0	1	0	2.94	1	1	1	1	0	2	0	1	0	0	2	2	1	1	1	1	0	1	0	1	6	1	1	13	3	0.0700986	0.312969	0.0639277	0.19844
00235	2021.11	王一名	0	0	28	0	0	0	0	0.94	1	1	1	1	1	1	0	0	0	0	1	0	0	2	2	2	0	0	0	1	11	1	9	61	7	0.0633419	0.0830252	0.01	0.01606
00236	2021.11	张贵祥	0	1	47	0	0	1	1	0.96	1	1	0	1	1	1	1	1	1	0	1	1	0	2	2	1	0	0	0	1	4	0	3	25	3	0.14436	0.164444	0.0639277	0.17464
00238	2021.11	刘丽娜	0	0	35	0	0	0	1	1.8	1	1	1	1	1	1	0	0	2	1	1	1	1	2	2	2	0	1	0	1	15	1	15	46	11	0.182852	0.195556	0.0821693	0.05618
00239	2021.11	刘柏辛	0	1	29	0	0	0	1	2.3	1	0	0	1	0	1	1	1	0	0	1	1	1	1	1	1	1	0	0	1	17	1	8	23	2	0.0275804	0.0830252	0.0639277	0.01114
00240	2021.11	代长法	0	1	53	0	0	1	1	3.17	1	1	0	1	1	1	0	1	0	0	2	1	1	2	1	2	1	0	0	0	8	1	8	42	8	0.0719472	0.164444	0.01	0.04541
00241	2021.11	曹志艳	0	0	44	0	0	1	0	0.3	0	0	0	1	1	1	0	0	1	0	0	0	0	1	1	1	0	0	1	1	10	1	5	6	2	0.126117	0.454307	0.0639277	0.03068
00242	2021.11	孙铜一	0	1	26	0	0	0	1	3.64	1	0	0	1	0	1	0	0	0	0	1	1	1	1	1	1	0	0	0	1	10	1	3	33	5	0.0220345	0.0830252	0.0639277	0.00327
00243	2021.11	高龙权	0	1	30	0	0	0	1	2.52	1	1	1	1	1	1	2	0	2	1	1	1	1	2	2	2	0	1	0	0	5	0	5	53	9	0.152448	0.195556	0.0821693	0.04446
00244	2021.11	赵凯	0	1	46	0	0	1	1	1.58	1	1	1	1	1	2	0	0	0	0	1	2	1	2	2	2	0	1	0	0	16	1	14	55	12	0.0590069	0.312969	0.01	0.01929
00245	2021.11	林秀春	0	0	42	0	0	1	0	1.65	1	1	1	0	0	1	0	0	0	0	1	1	1	2	1	2	0	0	0	1	12	1	4	28	3	0.0516124	0.0462185	0.01	0.02558
00246	2021.12	王磊	0	0	30	0	0	0	1	1.05	1	1	1	1	0	1	0	0	2	1	1	0	0	2	2	2	0	0	0	0	8	1	5	20	9	0.316068	0.195556	0.0821693	0.05973
00247	2021.12	刘庆梅	0	0	31	0	0	0	0	2.33	1	1	1	1	1	1	2	0	0	0	1	0	1	2	1	2	0	0	1	0	9	1	8	56	11	0.0312776	0.0830252	0.01	0.0073
00248	2021.12	王海英	0	0	36	0	0	0	1	0.71	0	1	1	1	1	1	0	0	0	0	0	1	0	2	2	2	0	0	0	1	11	1	5	22	1	0.0781308	0.26973	0.01	0.04644
00250	2021.12	李英权	0	1	50	0	0	1	0	0.92	1	1	1	1	1	1	0	0	0	0	1	1	0	2	1	2	0	1	0	0	9	1	7	21	8	0.113196	0.164444	0.01	0.03554
00252	2021.12	刘春艳	0	0	59	1	1	1	0	1.5	1	1	1	1	1	1	0	0	2	1	1	1	1	2	2	2	0	1	0	1	6	1	4	8	6	0.415505	0.353242	0.178596	0.2009
00253	2021.12	姜忠耀	0	1	53	0	0	1	1	2.02	1	0	0	1	0	1	1	0	2	1	1	0	1	1	1	1	0	0	0	1	5	0	5	23	9	0.346325	0.353242	0.198421	0.09114
00256	2021.12	王建全	0	1	45	0	0	1	1	1.46	1	1	1	1	1	1	0	0	1	0	0	1	1	2	2	2	0	1	0	0	5	0	3	34	3	0.0721783	0.164444	0.01	0.02402
00257	2021.12	张井霞	0	0	45	0	0	1	0	1.12	1	1	1	1	0	1	0	0	2	1	2	1	0	2	2	2	0	1	0	1	7	1	5	25	2	0.491767	0.353242	0.0821693	0.22389
00258	2021.12	孙明鹤	0	0	25	0	0	0	0	0.78	0	1	1	1	1	1	0	1	0	0	1	1	0	1	1	1	0	0	1	1	18	1	5	12	8	0.057796	0.26973	0.0639277	0.06729
00259	2021.12	周丽影	0	0	32	0	0	0	1	1.18	1	0	0	0	1	1	0	0	0	0	1	0	1	2	2	1	0	0	0	1	4	0	3	30	6	0.0331262	0.01	0.0639277	0.02461
00260	2021.12	王乔	0	0	27	0	0	0	1	1.5	1	1	1	1	1	1	0	0	0	0	1	1	1	2	1	2	1	0	0	0	14	1	9	37	7	0.0238831	0.0830252	0.01	0.01056
00261	2021.12	李颖	0	0	46	0	0	1	1	0.77	0	1	1	1	1	1	0	0	0	0	1	1	0	2	2	2	0	0	0	0	9	1	1	32	2	0.096617	0.454307	0.01	0.08153
00262	2022.1	陈迪	0	1	34	0	0	0	1	1.06	1	1	1	1	0	1	0	0	0	0	1	1	1	2	2	2	0	1	0	0	8	1	5	17	2	0.0368235	0.0830252	0.01	0.00528
00263	2022.1	段连杰	0	0	57	1	1	1	1	2.68	1	0	0	1	1	1	0	0	0	0	1	1	1	1	1	1	0	1	0	1	18	1	9	32	5	0.0793417	0.164444	0.139649	0.06069
00265	2022.1	张松玲	0	1	42	0	0	1	1	1.1	1	1	1	1	0	1	0	1	0	0	1	0	0	2	2	2	0	0	0	0	8	1	6	50	9	0.0892226	0.164444	0.01	0.0342
00266	2022.1	武春香	0	0	54	0	0	1	1	5.15	1	1	0	1	1	1	0	1	0	0	1	1	1	1	1	1	0	0	0	1	3	0	2	19	4	0.0737958	0.164444	0.0639277	0.33332
00267	2022.1	李艳	0	0	43	0	0	1	0	1.57	1	1	1	1	0	1	0	1	0	0	1	1	0	2	1	2	0	0	0	1	4	0	3	13	2	0.0910712	0.164444	0.01	0.40719
00268	2022.1	刘艳军	0	1	50	0	0	1	1	0.84	0	1	1	1	1	1	1	1	2	1	1	1	0	2	2	2	1	0	0	0	7	1	6	48	11	0.553536	0.7	0.0821693	0.26717
00269	2022.1	隋欣	0	0	25	0	0	0	0	1.64	1	0	0	1	0	1	0	0	0	0	2	0	0	1	1	1	0	0	0	1	11	1	7	15	8	0.057796	0.0830252	0.0639277	0.01345
00270	2022.1	陈天娇	0	0	28	0	0	0	1	1.36	1	0	0	1	0	1	1	0	2	1	1	0	0	2	1	2	0	0	0	1	15	1	2	31	10	0.294692	0.195556	0.0821693	0.05333
00271	2022.2	邸敬涵	0	0	29	0	0	0	0	1.77	1	0	0	1	0	1	1	0	1	0	1	1	1	2	1	2	0	0	0	0	10	1	5	15	2	0.0426004	0.0830252	0.01	0.00885
00272	2022.2	石贺	0	0	31	0	0	0	0	1.25	1	0	0	1	0	1	1	0	2	1	1	1	0	1	1	1	0	0	1	1	15	1	4	22	11	0.327464	0.195556	0.198421	0.1107
00273	2022.2	杨春磊	1	1	38	0	0	0	1	0.53	0	0	0	1	1	1	2	0	2	1	1	0	0	1	1	1	0	0	0	0	4	0	0	22	6	0.407632	0.516606	0.198421	0.09776
00274	2022.2	郝占军	0	1	59	1	1	1	0	0.51	0	1	1	1	1	1	1	1	1	0	1	1	0	2	2	1	0	0	0	0	5	0	1	12	1	0.225641	0.454307	0.139649	0.30306
00275	2022.2	刘洪日	0	1	31	0	0	0	0	1.48	1	0	0	1	0	1	0	0	2	1	1	1	1	1	1	1	0	1	0	1	10	1	2	19	7	0.158528	0.195556	0.198421	0.01506
00276	2022.2	张兴春	0	0	42	0	0	1	0	2.42	1	1	1	0	0	2	0	0	2	1	2	2	1	2	2	2	0	1	0	0	9	1	5	20	2	0.237607	0.237297	0.0821693	0.14051
00277	2022.2	夏维英	0	0	52	0	0	1	0	1.22	1	1	1	0	1	1	0	0	0	0	1	1	1	2	2	2	1	0	0	0	15	1	6	12	2	0.0700986	0.0462185	0.01	0.04567
00278	2022.2	柳丽娟	0	0	28	0	0	0	1	2.16	1	0	0	1	0	1	0	0	2	1	2	0	1	1	1	1	0	0	0	1	14	1	9	20	8	0.140286	0.195556	0.198421	0.02075
00279	2022.2	李晓华	0	0	57	1	1	1	1	0.49	0	1	1	1	1	1	0	0	1	0	0	0	0	2	2	2	0	0	1	0	14	1	3	27	3	0.207647	0.454307	0.0546426	0.06461
00280	2022.2	陶鹏飞	0	1	37	0	0	0	1	0.82	0	0	0	1	1	1	0	0	0	0	0	0	0	1	1	1	0	0	0	1	12	1	8	18	2	0.0799795	0.26973	0.0639277	0.00907
00281	2022.3	曲艳华	0	0	51	0	0	1	1	1.13	1	1	1	1	1	2	0	0	0	0	0	2	1	2	2	2	1	0	0	1	9	1	3	26	1	0.06825	0.312969	0.01	0.0752
00282	2022.3	孙洪菊	0	0	46	0	0	1	1	1.69	1	0	0	1	1	1	1	0	1	0	1	1	1	1	1	1	0	0	0	1	7	1	2	12	2	0.0740269	0.164444	0.0639277	0.02417
00283	2022.3	张玲玲	0	0	37	0	0	0	0	2.96	1	0	0	1	0	1	2	0	2	1	1	1	1	1	1	1	0	1	0	1	18	1	3	17	9	0.195014	0.195556	0.198421	0.0629
00285	2022.5	全丽红	0	0	37	0	0	0	0	1.39	1	1	0	1	0	1	2	0	0	0	1	1	0	2	2	2	0	0	0	1	11	1	7	25	7	0.0799795	0.0830252	0.01	0.04917
00286	2022.5	蒋楠	0	0	22	0	0	0	0	1.54	1	1	0	1	1	1	0	1	2	1	1	1	1	2	2	1	0	0	0	1	6	1	5	21	4	0.103801	0.195556	0.198421	0.07253
00287	2022.5	谢静	0	0	37	0	0	0	0	1.32	1	1	1	1	1	1	0	0	0	0	1	1	0	2	2	2	1	0	0	1	17	1	13	34	5	0.0799795	0.0830252	0.01	0.04917
00288	2022.6	高岩	0	1	26	0	0	0	1	1.37	1	1	0	1	1	1	0	0	0	0	1	1	0	1	1	1	0	0	0	1	8	1	8	25	7	0.0596447	0.0830252	0.0639277	0.00865
00289	2022.6	吴晗	0	1	28	0	0	0	1	1.38	1	0	0	1	0	1	1	1	2	1	1	0	0	1	1	1	0	0	1	1	9	1	7	26	7	0.294692	0.195556	0.198421	0.0501
00292	2022.6	许惜缘	0	1	30	0	0	0	1	2.15	1	0	0	1	0	1	0	0	1	0	1	1	0	2	2	1	0	0	0	1	24	1	18	24	5	0.0820592	0.0830252	0.0639277	0.00816
00293	2022.6	杨成新	0	0	44	0	0	1	0	1.43	1	1	1	1	0	1	1	1	0	0	1	0	1	2	2	2	0	1	0	1	10	1	8	23	2	0.0553096	0.164444	0.01	0.04397
00294	2022.6	刘立军	0	1	54	0	0	1	1	1.49	1	1	1	0	0	1	0	1	1	0	2	1	1	2	1	2	1	0	0	0	2	0	1	25	2	0.0888159	0.0462185	0.01	0.10805
00295	2022.6	马丽丽	0	0	37	0	0	0	0	0.43	0	1	1	1	1	1	0	1	1	0	0	0	0	2	2	2	0	0	0	1	16	1	5	37	3	0.0949995	0.26973	0.01	0.05626
00296	2022.6	杨雪艳	0	0	49	0	0	1	1	2.58	1	0	0	1	1	1	1	0	0	0	1	0	1	2	2	1	0	0	0	1	5	0	2	30	3	0.0645527	0.164444	0.0639277	0.06542
00297	2022.6	陈玉洁	0	0	45	0	0	1	0	0.8	0	1	1	1	0	1	1	0	2	1	0	0	0	2	2	2	0	0	0	0	3	0	2	7	2	0.491767	0.7	0.0821693	0.33562
00298	2022.6	周宁	0	0	38	0	0	0	0	2.8	1	0	0	1	1	1	0	0	2	1	1	1	1	1	1	1	0	0	0	1	12	1	12	50	18	0.201619	0.195556	0.198421	0.06653
00299	2022.6	卢雪莲	0	0	43	0	0	1	0	2.32	1	0	0	1	0	1	2	0	0	0	1	0	1	1	1	1	0	0	0	1	10	1	10	9	4	0.053461	0.164444	0.0639277	0.01488
00300	2022.6	郭春荣	0	0	59	1	1	1	0	1.09	1	1	1	1	0	1	0	1	1	0	1	1	0	2	1	2	0	0	0	1	8	1	3	23	3	0.225641	0.164444	0.0546426	0.29184
00301	2022.6	付明心	0	0	21	0	0	0	1	2.73	1	1	1	1	0	1	0	0	0	0	2	0	0	2	1	1	0	0	1	0	23	1	12	32	3	0.0504016	0.0830252	0.0639277	0.01061
00302	2022.7	解跃霞	0	0	56	1	1	1	0	1.4	1	1	1	1	0	1	1	1	2	1	0	0	1	2	2	2	1	0	0	0	3	0	2	26	1	0.380513	0.353242	0.178596	0.5132
00303	2022.7	李阳2	0	0	30	0	0	0	1	0.72	0	1	1	1	1	1	0	0	2	1	1	1	0	2	1	2	0	0	0	0	6	1	5	17	1	0.316068	0.516606	0.0821693	0.10493
00304	2022.7	钱胜利	0	1	30	0	0	0	0	3.11	1	1	1	1	0	1	1	1	0	0	1	1	1	2	1	2	0	1	0	0	26	1	6	19	2	0.029429	0.0830252	0.01	0.01182
00305	2022.7	梁丽波	0	0	43	0	0	1	0	0.66	0	1	1	1	1	1	0	0	0	0	0	0	0	2	2	2	0	1	0	0	7	1	2	16	1	0.0910712	0.454307	0.01	0.03862
00306	2022.7	于淑杰	0	0	42	0	0	1	1	1.26	1	0	0	1	0	1	1	1	0	0	1	1	0	1	1	1	0	0	0	1	12	1	1	33	4	0.0892226	0.164444	0.0639277	0.16678
00307	2022.7	刘俊珍	0	0	50	0	0	1	0	1.09	1	1	1	1	0	1	1	0	0	0	1	1	1	2	1	2	0	1	0	1	10	1	6	25	4	0.0664014	0.164444	0.01	0.04071
00308	2022.7	张帅	0	1	27	0	0	0	1	1.07	1	1	0	1	1	1	0	1	2	1	0	0	1	2	2	2	0	0	0	0	2	0	2	18	7	0.134205	0.195556	0.0821693	0.05693
00310	2022.8	李歆	0	1	24	0	0	0	1	1.43	1	1	1	1	0	1	0	0	0	0	1	0	1	2	1	2	0	0	0	1	10	1	7	47	4	0.0183373	0.0830252	0.01	0.00157
00311	2022.8	郭迪	0	0	39	0	0	0	1	1.33	1	1	1	1	0	1	0	0	1	0	2	1	0	2	1	2	0	0	0	0	11	1	6	33	5	0.0986967	0.0830252	0.01	0.04147
00312	2022.8	刘然	0	0	23	0	0	0	0	3.1	1	0	0	1	0	2	0	0	0	0	1	2	1	1	1	1	0	0	0	0	6	1	6	42	1	0.0164887	0.173704	0.0639277	0.01492
00313	2022.8	李梦阳	0	0	32	0	0	0	1	1.6	1	0	0	1	0	1	0	0	0	0	1	0	1	1	1	1	0	0	1	1	16	1	5	32	6	0.0331262	0.0830252	0.0639277	0.00775
00314	2022.8	伞晶	0	0	27	0	0	0	0	1.27	1	0	0	1	0	1	0	0	2	1	1	0	1	2	2	1	0	0	0	1	7	1	7	18	9	0.134205	0.195556	0.198421	0.01956
00315	2022.8	单丽秋	0	0	39	0	0	0	0	2.22	1	0	0	1	0	1	0	0	0	0	1	0	1	2	1	2	0	0	0	0	6	1	5	15	3	0.0460666	0.0830252	0.01	0.01174
00316	2022.8	甘凤娟	0	0	44	0	0	1	0	1.53	1	1	1	1	1	1	0	0	1	0	1	1	1	2	2	2	0	1	0	0	11	1	2	21	3	0.0703297	0.164444	0.01	0.0215
00317	2022.8	白广文	0	1	55	1	0	1	0	1.92	1	1	1	0	0	1	0	0	2	1	2	1	0	2	2	2	1	0	0	0	6	1	3	13	4	0.613991	0.114444	0.0821693	0.14652
00318	2022.9	彭寅山	0	1	35	0	0	0	1	2.83	1	0	0	1	0	1	1	0	0	0	1	1	1	1	1	1	0	0	0	1	10	1	6	25	4	0.0386721	0.0830252	0.0639277	0.0056
00319	2022.9	胡艳	0	0	33	0	0	0	1	1.82	1	0	0	1	0	1	0	1	0	0	1	1	1	2	1	2	0	0	0	0	5	0	3	23	8	0.0349748	0.0830252	0.01	0.12414
00320	2022.9	程桂娟	0	0	60	1	1	1	0	0.6	0	1	1	1	1	1	1	0	0	0	1	1	0	2	1	2	0	0	0	0	3	0	2	8	4	0.174004	0.454307	0.0546426	0.3993
00321	2022.9	赵艳晶	0	0	55	1	0	1	0	2.18	1	1	1	1	0	1	1	0	1	0	1	1	1	2	1	2	0	0	0	0	3	0	3	18	1	0.0906645	0.164444	0.01	0.12081
00322	2022.9	王凯	0	1	37	0	0	0	1	1.49	1	1	1	1	0	1	0	0	0	0	0	1	1	2	2	1	0	0	0	1	5	0	3	14	3	0.0423693	0.0830252	0.0639277	0.02011
00323	2022.9	于英	0	0	53	0	0	1	1	1.82	1	1	1	1	0	1	0	0	0	0	1	0	1	2	2	2	0	0	0	0	22	1	6	19	5	0.0719472	0.164444	0.01	0.0268
00324	2022.9	龙丽坤	0	0	45	0	0	1	0	0.28	0	0	0	1	1	1	0	0	2	1	0	0	0	2	1	2	0	0	0	0	11	1	5	23	5	0.491767	0.7	0.0821693	0.13518
00325	2022.9	孙铭岍	0	1	22	0	0	0	1	2.08	1	1	1	1	0	1	0	0	1	0	1	1	1	2	1	2	0	0	0	0	8	1	8	42	4	0.0296601	0.0830252	0.01	0.00191
00326	2022.9	苏雨	0	1	40	0	0	0	1	0.65	0	1	0	1	1	1	0	1	2	1	0	0	0	1	1	1	0	0	0	1	5	0	1	24	2	0.431671	0.516606	0.198421	0.25942
00327	2022.9	尚易佳	0	0	39	0	0	0	0	1.22	1	0	0	1	0	1	0	0	0	0	2	1	1	1	1	1	0	0	1	1	9	1	2	19	5	0.0460666	0.0830252	0.0639277	0.02146
00328	2022.9	张雷	0	0	37	0	0	0	1	0.98	1	1	0	1	1	1	0	0	1	0	0	1	0	2	2	1	0	0	0	1	7	1	5	15	2	0.0949995	0.0830252	0.0639277	0.03696
00329	2022.1	林夕	0	0	28	0	0	0	0	0.75	0	1	1	1	1	1	0	0	0	0	1	0	0	2	2	2	0	0	0	0	11	1	4	8	1	0.0633419	0.26973	0.01	0.01606
00330	2022.1	林晓梅	0	0	47	0	0	1	0	1.2	1	1	0	1	1	2	0	0	2	1	1	2	1	1	1	1	0	0	1	1	12	1	8	15	5	0.282591	0.570758	0.198421	0.18081
00331	2022.1	牟欣宇	0	0	22	0	0	0	1	1.59	1	0	0	1	0	1	1	0	2	1	2	0	1	1	1	1	1	0	0	1	5	0	4	12	2	0.103801	0.195556	0.198421	0.04559
00332	2022.7	刘艳	0	0	23	0	0	0	0	2.98	1	0	0	1	0	1	0	0	0	0	1	1	1	2	2	1	0	0	1	0	15	1	5	28	5	0.0164887	0.0830252	0.0639277	0.00832
00333	2022.1	包丽红	0	0	53	0	0	1	0	0.66	0	1	1	1	0	1	0	0	0	0	1	0	0	2	2	2	1	0	0	0	12	1	7	33	6	0.131438	0.454307	0.01	0.06822
00334	2022.1	王帅	0	0	36	0	0	0	0	3.05	1	1	1	1	0	1	2	0	0	0	1	1	1	2	2	2	0	0	0	0	17	1	17	44	14	0.0405207	0.0830252	0.01	0.01799
00335	2022.1	刘源德	0	1	46	0	0	1	1	1.75	1	1	1	1	0	2	0	0	1	0	1	2	1	2	2	2	0	1	0	0	7	1	7	17	4	0.0740269	0.312969	0.01	0.01438
00336	2022.1	裘明月	0	0	37	0	0	0	0	2.63	1	1	0	1	0	1	2	0	1	0	2	0	1	2	2	1	0	0	0	1	5	0	2	40	10	0.0573893	0.0830252	0.0639277	0.02465
00337	2022.1	张桂香	0	0	51	0	0	1	1	1.86	1	1	1	1	0	1	1	1	2	1	1	1	0	2	2	2	0	0	0	0	2	0	1	28	1	0.565943	0.353242	0.0821693	0.79303
00338	2022.1	宋丽	0	0	32	0	0	0	1	1.18	1	0	0	1	0	1	0	0	2	1	2	0	1	2	2	1	0	1	0	1	4	0	3	38	7	0.164609	0.195556	0.198421	0.08009
00339	2022.1	蒋坤	0	0	29	0	0	0	0	1.17	1	1	1	1	0	1	0	0	1	0	0	1	0	2	1	2	0	0	0	0	13	1	4	8	5	0.0802105	0.0830252	0.01	0.02319
00341	2022.8	郑海娇	0	0	36	0	0	0	0	2.3	1	0	0	1	0	1	0	0	2	1	1	1	1	1	1	1	1	0	0	1	15	1	13	11	7	0.188933	0.195556	0.198421	0.05945
00342	2022.8	吴雪梅	0	0	34	0	0	0	0	1.23	1	1	1	1	1	1	0	0	1	0	1	1	0	2	2	1	0	0	0	1	11	1	8	15	3	0.0894536	0.0830252	0.0639277	0.03105
00343	2022.8	鞠云龙	0	1	50	0	0	1	1	1.58	1	0	0	0	0	1	0	0	0	0	1	1	1	2	1	2	0	0	0	0	2	0	1	8	1	0.0664014	0.0462185	0.01	0.04287
00344	2022.8	郭丽华	0	0	48	0	0	1	0	0.66	0	1	1	1	0	1	2	0	1	0	1	1	0	2	2	2	0	1	0	0	6	1	5	24	4	0.150441	0.454307	0.01	0.06913
00345	2022.8	窦宁宁	0	0	34	0	0	0	0	1.6	1	0	0	1	1	1	1	1	1	0	1	0	1	1	1	1	1	0	0	1	7	1	7	28	11	0.0518435	0.0830252	0.0639277	0.01838
00346	2022.8	梁作彬	0	1	35	0	0	0	0	0.79	0	1	0	1	1	1	0	0	0	0	0	1	0	2	2	2	0	0	0	0	3	0	3	53	6	0.0762822	0.26973	0.01	0.04616
00348	2022.8	周健男	0	1	27	0	0	0	0	0.5	0	0	0	1	0	1	0	0	0	0	0	0	0	1	1	1	0	0	0	1	5	0	4	19	3	0.0614933	0.26973	0.0639277	0.01596
00349	2022.8	董佳睿	0	0	9	0	0	0	0	2.9	1	0	0	1	0	1	0	0	0	0	1	1	1	1	1	1	0	0	1	0	14	1	8	26	4	0.01	0.0830252	0.0639277	0.00361
00350	2022.8	邹德利	0	1	49	0	0	1	1	2.87	1	1	1	1	0	1	0	0	0	0	2	1	1	2	2	2	0	1	0	1	11	1	3	111	14	0.0645527	0.164444	0.01	0.01288
00351	2022.8	王佳丽	0	0	28	0	0	0	1	0.93	1	1	1	1	1	1	0	0	1	0	2	0	0	2	2	1	0	0	0	1	5	0	4	31	2	0.0783619	0.0830252	0.0639277	0.03767
00352	2022.9	张彤	0	0	27	0	0	0	0	1.04	1	1	0	1	1	1	0	0	0	0	0	1	0	2	2	2	0	1	0	0	5	0	3	13	3	0.0614933	0.0830252	0.01	0.08399
00353	2022.9	周贺	0	0	29	0	0	0	0	1.98	1	1	1	1	0	1	0	0	0	0	1	1	1	2	1	2	0	0	0	0	11	1	8	30	2	0.0275804	0.0830252	0.01	0.01189
00354	2022.9	曹杨	0	0	21	0	0	0	0	2.12	1	0	0	1	0	1	2	0	1	0	1	1	1	1	1	1	1	0	1	0	22	1	6	19	7	0.0278114	0.0830252	0.0639277	0.00549
00355	2022.9	张桂芝	0	0	49	0	0	1	0	2.05	1	0	0	1	1	1	0	0	0	0	1	0	1	1	1	1	0	0	0	1	15	1	10	20	9	0.0645527	0.164444	0.0639277	0.0212
00356	2022.9	王敏	0	0	48	0	0	1	0	1.04	1	0	0	1	0	2	0	0	0	0	1	2	0	1	1	1	0	0	0	1	7	1	5	24	9	0.101034	0.312969	0.0639277	0.15296
00357	2022.1	冯超	0	1	25	0	0	0	0	2.62	1	0	0	1	0	1	0	0	1	0	2	1	1	2	1	2	1	0	0	0	4	0	4	43	19	0.0352059	0.0830252	0.01	0.00736
00358	2022.1	裴斌	0	1	35	0	0	0	1	2.21	1	1	1	1	1	1	0	0	2	1	1	0	1	2	1	2	0	1	0	0	12	1	8	34	10	0.182852	0.195556	0.0821693	0.01042
00360	2022.1	刘思君	0	0	29	0	0	0	0	2.36	1	0	0	1	0	2	0	0	0	0	2	2	1	1	1	1	0	0	1	0	19	1	4	19	2	0.0275804	0.173704	0.0639277	0.02125
00361	2022.1	关明	0	1	34	0	0	0	0	2.1	1	0	0	1	1	1	0	0	0	0	1	0	1	2	2	1	0	0	0	1	3	0	3	23	3	0.0368235	0.0830252	0.0639277	0.0092
00362	2022.1	刘鹏	0	1	32	0	0	0	1	1.78	1	1	1	1	0	1	0	0	1	0	1	0	1	2	2	2	0	0	0	0	13	1	13	14	3	0.0481462	0.0830252	0.01	0.00189
00363	2022.1	李晓伟	0	1	46	0	0	1	0	0.71	0	1	1	1	0	1	0	1	1	0	1	0	0	2	2	2	0	1	0	0	9	1	5	14	2	0.138279	0.454307	0.01	0.03233
00364	2022.2	田贺	0	0	26	0	0	0	1	1.35	1	1	1	1	0	1	0	0	0	0	1	1	1	2	1	2	0	0	0	1	7	1	2	25	1	0.0220345	0.0830252	0.01	0.00995
00365	2022.2	陆伟	0	0	28	0	0	0	1	0.95	1	1	1	1	0	1	1	0	0	0	1	1	0	2	1	2	1	0	0	1	9	1	5	25	2	0.0633419	0.0830252	0.01	0.02925
00366	2022.2	董文超	0	1	39	0	0	0	1	2.82	1	1	1	1	0	1	1	0	2	1	1	1	0	1	1	1	0	1	0	1	5	0	3	31	4	0.419651	0.195556	0.198421	0.17514
00367	2022.5	刘春艳2	0	0	53	0	0	1	1	1.12	1	1	1	1	1	1	0	1	1	0	1	1	1	2	1	2	1	0	0	1	5	0	5	10	2	0.0869672	0.164444	0.01	0.25892
00368	2022.6	李彦辉	0	0	40	0	0	0	0	1.38	1	1	1	1	0	1	0	1	0	0	2	1	1	2	1	2	0	1	0	0	14	1	6	17	1	0.0479152	0.0830252	0.01	0.06258
00369	2022.6	高远天	0	0	27	0	0	0	0	1.88	1	0	0	0	0	1	1	0	1	0	0	1	1	2	1	2	0	0	0	1	5	0	3	17	2	0.0389032	0.01	0.01	0.02495
00370	2022.6	马金爽	0	0	34	0	0	0	1	3.42	1	0	0	1	0	1	0	0	0	0	1	1	1	2	1	2	0	1	0	0	5	0	4	21	2	0.0368235	0.0830252	0.01	0.04988
00371	2022.6	殷有波	0	0	40	0	0	0	0	0.85	0	0	0	1	1	1	0	1	0	0	0	1	0	2	2	1	0	0	1	1	6	1	5	23	9	0.0855253	0.26973	0.0639277	0.15076
00373	2022.7	刘艳玲	0	0	56	1	1	1	0	0.64	0	1	0	1	1	1	0	0	0	0	1	0	0	2	2	1	0	0	1	0	8	1	3	17	2	0.149681	0.454307	0.139649	0.0806
00374	2022.7	王明佳	0	0	38	0	0	0	1	1.14	1	1	1	1	0	1	0	1	0	0	1	0	0	2	1	2	0	0	0	1	3	0	3	18	7	0.0818281	0.0830252	0.01	0.21612
00375	2022.7	阙洪新	0	1	52	0	0	1	0	1.08	1	1	1	1	0	1	0	1	2	1	2	1	0	2	2	2	0	0	1	0	7	1	2	17	3	0.57835	0.353242	0.0821693	0.29133
00376	2022.7	管利芬	0	0	62	1	1	1	0	1.3	1	1	1	1	1	1	0	0	0	0	1	0	1	2	1	2	0	0	0	1	12	1	10	10	2	0.0885848	0.164444	0.0546426	0.04513
00377	2022.7	刘越	0	0	27	0	0	0	0	0.85	0	0	0	1	0	1	0	1	0	0	1	0	0	2	2	2	0	0	0	0	8	1	2	27	8	0.0614933	0.26973	0.01	0.04222
00378	2022.7	孙岩	0	0	39	0	0	0	0	1.07	1	1	1	1	0	1	0	1	2	1	0	0	1	2	2	1	0	0	0	1	7	1	7	14	8	0.210616	0.195556	0.198421	0.1052
00379	2022.7	李想	0	0	35	0	0	0	0	2.74	1	0	0	1	0	1	0	1	0	0	1	1	1	1	1	1	0	1	0	0	11	1	10	17	8	0.0386721	0.0830252	0.0639277	0.04712
00380	2022.7	刘思梦	0	0	24	0	0	0	1	0.79	0	1	1	1	1	1	0	0	0	0	0	0	0	2	2	2	0	1	0	0	11	1	8	15	3	0.0559474	0.26973	0.01	0.01268
00381	2022.8	王会	0	0	40	0	0	0	0	0.63	0	0	0	1	0	1	0	0	0	0	2	1	0	2	1	2	0	0	0	1	10	1	5	34	1	0.0855253	0.26973	0.01	0.05831
00382	2022.8	王丽华	0	0	55	1	0	1	0	1.24	1	1	1	1	1	1	0	1	1	0	1	1	1	2	1	2	0	0	0	1	9	1	4	19	2	0.0906645	0.164444	0.01	0.10866
00383	2022.8	郭凤琴	0	0	49	0	0	1	0	0.73	0	1	1	1	1	1	0	0	0	0	0	0	0	2	2	2	0	0	0	1	3	0	2	9	1	0.107115	0.454307	0.01	0.15691
00384	2022.8	李艳峰	0	1	38	0	0	0	0	1.73	1	0	0	1	0	1	0	1	0	0	2	1	1	2	1	2	0	1	0	0	12	1	5	26	2	0.0442179	0.0830252	0.01	0.01897
00385	2022.8	孟祥凯	0	1	42	0	0	1	0	2.29	1	0	0	1	0	1	0	0	0	0	1	1	1	2	2	1	0	1	0	1	16	1	9	3	3	0.0516124	0.164444	0.0639277	0.0085
00386	2022.8	李艳琴	0	0	43	0	0	1	0	2.29	1	0	0	1	0	1	1	0	2	1	0	1	1	2	2	2	0	0	0	0	18	1	15	23	9	0.246604	0.353242	0.0821693	0.08777
00387	2022.8	孙铁	0	1	44	0	0	1	1	1.92	1	0	0	0	0	2	0	0	0	0	2	2	1	2	2	1	0	1	0	1	8	1	7	17	10	0.0553096	0.0966387	0.0639277	0.01714
00388	2022.8	兰淑平	0	0	43	0	0	1	0	1.02	1	0	0	1	1	1	0	0	1	0	0	0	0	2	1	2	0	1	0	0	8	1	3	11	3	0.120036	0.164444	0.01	0.02895
00389	2022.9	王喜波	0	1	52	0	0	1	1	1.1	1	1	1	1	1	1	0	0	1	0	1	0	0	2	2	2	0	0	0	0	6	1	4	3	1	0.174764	0.164444	0.01	0.01643
00390	2022.9	刘红玉	0	0	34	0	0	0	1	2.26	1	1	1	1	0	1	0	1	0	0	1	1	1	2	1	2	0	0	1	0	14	1	4	15	5	0.0368235	0.0830252	0.01	0.0445
00391	2022.1	焦国洪	0	1	49	0	0	1	1	1.13	1	0	0	1	1	1	0	1	0	0	1	1	1	2	2	2	0	1	0	0	7	1	5	11	3	0.0645527	0.164444	0.01	0.03607
00392	2022.1	崔岩	0	0	39	0	0	0	0	0.55	0	1	1	1	1	1	0	1	0	0	2	0	0	2	1	2	0	0	0	0	11	1	8	31	8	0.0836767	0.26973	0.01	0.08306
00393	2022.11	周桂莲	0	0	60	1	1	1	0	2	1	1	1	1	1	1	0	0	0	0	0	1	1	2	1	2	0	0	0	0	9	1	4	29	3	0.0848875	0.164444	0.0546426	0.0718
00394	2020.6	田伟	0	1	51	0	0	1	1	2.18	1	0	0	0	0	1	0	1	2	1	1	1	1	2	1	2	0	1	0	1	9	1	6	43	6	0.323533	0.114444	0.0821693	0.12709
00395	2020.7	张娟	0	0	35	0	0	0	1	2.36	1	0	0	1	0	1	0	0	0	0	0	1	1	2	2	2	0	0	0	1	10	1	8	30	9	0.0386721	0.0830252	0.01	0.01696
00396	2020.7	孙永志	0	1	55	1	0	1	1	0.84	0	0	0	1	0	1	0	1	1	0	1	0	0	2	2	1	0	0	0	0	6	1	6	14	1	0.193007	0.454307	0.0639277	0.05424
00397	2020.7	王飞	0	0	32	0	0	0	0	0.85	0	0	0	1	1	1	0	0	0	0	0	1	0	2	2	2	0	0	0	1	6	1	5	27	11	0.0707364	0.26973	0.01	0.03689
00398	2020.7	林红艳	0	0	26	0	0	0	1	0.74	0	0	0	1	1	1	0	0	0	0	0	0	0	2	1	2	0	0	0	1	14	1	2	14	2	0.0596447	0.26973	0.01	0.01427
00399	2020.7	毕明勇	0	1	46	0	0	1	1	1.46	1	1	1	1	1	1	1	1	0	0	1	0	0	2	1	2	0	0	0	0	8	1	6	14	2	0.096617	0.164444	0.01	0.04309
00400	2020.9	陈东玲	0	0	42	0	0	1	1	1.48	1	0	0	1	0	1	0	1	2	1	1	0	1	2	1	2	0	1	0	1	8	1	7	17	4	0.237607	0.353242	0.0821693	0.1234
00401	2020.7	孟玲玲	0	0	29	0	0	0	1	0.98	1	1	0	1	1	1	0	1	2	1	1	0	0	2	2	1	0	0	0	1	13	1	2	15	4	0.304672	0.195556	0.198421	0.14641
00403	2020.9	藏洪珍	0	0	46	0	0	1	1	1.78	1	1	0	1	0	1	0	1	0	0	1	0	1	2	2	1	0	1	0	1	25	1	3	25	1	0.0590069	0.164444	0.0639277	0.04931
00404	2020.9	张胜明	0	0	30	0	0	0	0	3	1	1	1	1	0	1	0	0	1	0	1	1	1	2	2	2	0	0	0	0	11	1	7	22	10	0.044449	0.0830252	0.01	0.00939
00406	2020.9	吴景华	0	0	56	1	1	1	0	1.09	1	1	1	1	0	1	0	0	0	0	2	1	1	2	2	2	0	1	0	0	5	0	3	9	2	0.0774931	0.164444	0.0546426	0.16432
00407	2020.9	牛金梦	0	0	23	0	0	0	0	1.26	1	0	0	1	0	1	0	0	2	1	1	0	1	2	2	1	0	0	1	0	3	0	3	20	7	0.109881	0.195556	0.198421	0.04827
00408	2020.9	邹丽清	0	0	56	1	1	1	0	1.88	1	1	1	1	1	1	0	0	0	0	2	1	1	2	1	2	0	0	0	0	4	0	2	43	2	0.0774931	0.164444	0.0546426	0.16432
00409	2020.9	李新宇	0	1	43	0	0	1	1	1.78	1	1	0	0	0	1	0	0	2	1	1	1	1	2	2	1	0	1	0	1	5	0	5	35	3	0.246604	0.114444	0.198421	0.09217
00410	2020.12	梁涛	0	1	29	0	0	0	1	1.53	1	0	0	1	0	1	0	0	1	0	2	0	1	2	1	2	0	0	1	0	18	1	8	58	1	0.0426004	0.0830252	0.01	0.00158
00411	2020.12	张广雨	0	1	38	0	0	0	1	1.09	1	0	0	1	1	1	0	1	0	0	2	0	0	2	2	2	0	0	0	1	7	1	6	14	9	0.0818281	0.0830252	0.01	0.0271
00412	2020.12	苗彦宇	0	1	26	0	0	0	1	1.71	1	0	0	1	1	1	0	1	1	0	1	0	1	2	1	2	0	1	0	0	16	1	6	36	18	0.0370545	0.0830252	0.01	0.00377
00413	2020.12	刘爱梅	0	0	44	0	0	1	1	1.9	1	1	1	1	0	1	0	1	2	1	2	0	1	2	2	1	1	0	0	0	6	1	2	22	5	0.255601	0.353242	0.198421	0.13699
00414	2020.12	徐丽华	0	0	51	0	0	1	0	0.94	1	1	1	1	0	1	0	0	2	1	0	1	0	2	2	2	0	0	0	0	5	0	2	24	3	0.565943	0.353242	0.0821693	0.572
00415	2020.12	秦鹏	0	1	32	0	0	0	0	1.41	1	1	0	1	1	1	0	1	2	1	1	0	0	2	1	2	0	0	0	0	8	1	8	23	10	0.33886	0.195556	0.0821693	0.06284
00416	2020.12	刘殿方	0	0	43	0	0	1	0	1.91	1	1	0	1	0	1	2	1	0	0	0	1	1	2	2	2	0	1	1	0	8	1	4	23	9	0.053461	0.164444	0.01	0.07402
00417	2021.1	秦锶钰	0	0	34	0	0	0	0	0.65	0	1	1	1	0	1	0	1	1	0	0	0	0	2	1	2	0	0	0	0	17	1	1	17	1	0.0894536	0.26973	0.01	0.04743
00418	2021.1	闫美伊	0	0	24	0	0	0	0	1.85	1	1	1	1	0	1	0	1	1	0	1	1	1	2	2	2	0	0	0	0	6	1	6	33	15	0.0333573	0.0830252	0.01	0.01861
00419	2021.1	杨柳	0	0	33	0	0	0	1	0.83	0	1	1	1	1	1	0	0	2	1	0	1	1	2	2	2	0	0	1	0	6	1	4	59	6	0.17069	0.516606	0.0821693	0.05014
00421	2021.2	张志刚	0	1	46	0	0	1	1	1.35	1	1	1	1	0	1	0	1	1	0	0	0	1	2	2	2	0	0	0	0	11	1	6	36	5	0.0740269	0.164444	0.01	0.01241
00422	2021.2	陈丽华2	0	0	51	0	0	1	1	0.66	0	1	1	1	1	1	0	1	0	0	0	1	0	2	2	2	0	0	1	0	10	1	7	19	5	0.119276	0.454307	0.01	0.25572
00423	2021.3	徐增春	0	1	40	0	0	0	0	1.91	1	1	0	1	0	1	0	1	1	0	2	1	1	2	1	2	0	0	0	0	4	0	2	12	1	0.0629352	0.0830252	0.01	0.04968
00424	2021.3	王永翠	0	0	36	0	0	0	1	1.48	1	1	1	1	1	1	1	1	0	0	1	0	1	2	2	2	0	0	0	0	9	1	9	15	5	0.0405207	0.0830252	0.01	0.02767
00425	2021.3	蔡方军	0	1	55	1	0	1	1	2.84	1	1	1	1	0	1	0	0	0	0	1	1	1	2	1	2	0	1	0	0	9	1	2	20	6	0.0756444	0.164444	0.01	0.01837
00426	2021.3	解植文	0	1	42	0	0	1	1	2.23	1	0	0	1	0	1	0	1	2	1	2	0	1	2	2	2	1	0	0	0	10	1	10	26	9	0.237607	0.353242	0.0821693	0.04394
00427	2021.3	元晓明	0	0	40	0	0	0	1	1.78	1	1	1	1	0	1	0	0	0	0	0	1	1	2	1	2	0	0	1	0	9	1	2	29	3	0.0479152	0.0830252	0.01	0.02276
00428	2021.3	杨成凤	0	0	36	0	0	0	1	2.85	1	1	1	1	1	1	0	0	0	0	1	1	1	2	2	2	0	0	1	0	14	1	10	26	5	0.0405207	0.0830252	0.01	0.01799
00429	2021.3	范艳洁	0	0	41	0	0	1	0	0.63	0	1	0	1	1	1	0	0	1	0	0	0	0	1	1	1	0	0	1	1	15	1	6	23	3	0.107875	0.454307	0.0639277	0.02576
00430	2021.3	于博威	0	1	30	0	0	0	1	0.51	0	0	0	1	1	1	0	1	2	1	1	1	0	2	1	2	0	0	0	0	3	0	1	29	3	0.316068	0.516606	0.0821693	0.26181
00431	2021.4	梁月	0	1	44	0	0	1	1	1.92	1	1	1	1	0	1	0	1	0	0	0	1	1	1	1	1	0	1	0	0	18	1	13	18	2	0.0553096	0.164444	0.0639277	0.02697
00432	2021.4	袁丹	0	0	30	0	0	0	0	1	1	0	0	1	1	1	0	0	0	0	1	0	0	2	2	1	0	0	1	1	4	0	2	22	6	0.0670391	0.0830252	0.0639277	0.05615
00433	2021.4	张艳军	0	1	50	0	0	1	1	0.83	0	1	1	1	1	1	0	0	2	1	0	1	0	2	2	2	0	0	0	0	4	0	2	23	5	0.553536	0.7	0.0821693	0.29126
00434	2021.5	张静	0	0	28	0	0	0	0	1.06	1	1	0	1	1	1	0	0	0	0	0	1	0	2	2	1	1	0	1	0	13	1	9	13	1	0.0633419	0.0830252	0.0639277	0.02925
00435	2021.5	闫巍	0	1	45	0	0	1	0	0.8	0	1	1	1	1	1	0	0	0	0	1	0	0	2	1	2	0	0	0	0	3	0	1	13	3	0.0947684	0.454307	0.01	0.04562
00436	2021.5	班思玉	0	0	30	0	0	0	1	0.43	0	0	0	1	1	1	0	1	0	0	0	0	0	2	2	1	0	0	0	1	6	1	6	7	2	0.0670391	0.26973	0.0639277	0.05013
00437	2021.5	战明广	0	1	30	0	0	0	1	1.23	1	1	1	1	1	2	0	0	0	0	1	2	1	2	1	2	0	1	0	0	11	1	4	36	5	0.029429	0.173704	0.01	0.00747
00439	2021.6	刘春影	0	0	30	0	0	0	1	0.78	0	1	1	1	1	1	0	1	1	0	1	0	0	2	2	2	0	0	1	0	8	1	3	21	4	0.0820592	0.26973	0.01	0.03769
00440	2021.6	李继芳	0	0	50	0	0	1	0	0.73	0	1	0	1	0	1	0	1	2	1	0	0	0	2	1	2	1	0	0	0	8	1	2	34	8	0.553536	0.7	0.0821693	0.37697
00441	2021.6	马朝凤	0	0	49	0	0	1	1	1.1	1	1	1	1	0	1	0	1	1	0	1	1	1	2	2	2	0	0	0	1	10	1	7	30	3	0.0795728	0.164444	0.01	0.07837
00442	2021.7	张金文	0	1	45	0	0	1	1	2.2	1	1	1	1	0	1	0	0	0	0	1	0	1	2	2	2	0	0	0	0	14	1	6	33	6	0.0571583	0.164444	0.01	0.00553
00444	2021.7	赵亚丽	0	0	46	0	0	1	1	1.88	1	1	1	1	0	1	0	1	0	0	1	0	0	2	1	2	1	0	1	0	14	1	6	28	1	0.096617	0.164444	0.01	0.12119
00445	2021.7	程亮	0	1	42	0	0	1	1	0.81	0	1	1	1	0	1	0	1	0	0	2	0	1	2	2	2	0	1	0	0	17	1	15	38	13	0.0516124	0.454307	0.01	0.01314
00446	2021.7	刘福文	0	1	44	0	0	1	1	0.72	0	1	1	1	1	2	0	0	2	1	2	2	0	2	1	2	0	0	0	1	12	1	12	40	8	0.479748	0.7	0.0821693	0.13796
00447	2021.8	徐可欣	0	0	30	0	0	0	0	1.5	1	1	1	1	0	1	0	0	0	0	1	0	0	2	2	2	0	0	1	0	16	1	6	25	3	0.0670391	0.0830252	0.01	0.01808
00448	2021.8	夏长春	0	1	42	0	0	1	1	1.1	1	1	0	1	1	1	0	0	1	0	1	0	1	2	2	2	0	0	0	1	13	1	13	23	8	0.0666324	0.164444	0.01	0.00344
00449	2021.8	王金龙	0	1	42	0	0	1	1	0.9	0	1	0	1	1	1	0	1	0	0	0	0	0	2	2	1	0	0	0	1	14	1	13	16	6	0.0892226	0.454307	0.0639277	0.0342
00450	2021.8	朱筱铭	0	1	37	0	0	0	1	1.43	1	0	0	1	0	1	0	1	2	1	2	0	1	2	2	2	0	0	1	0	17	1	5	31	6	0.195014	0.195556	0.0821693	0.03293
00451	2021.8	李芳红	0	0	46	0	0	1	0	1.01	1	1	1	1	1	1	0	0	2	1	0	1	0	2	2	2	0	0	0	0	9	1	1	16	3	0.503908	0.353242	0.0821693	0.23449
00452	2021.8	张诚	0	1	36	0	0	0	1	0.94	1	1	0	1	0	1	0	0	0	0	1	0	1	2	2	2	0	0	0	0	17	1	10	18	4	0.0405207	0.0830252	0.01	0.00323
00453	2021.8	宋宇凡	0	1	33	0	0	0	1	1.6	1	0	0	1	1	1	2	1	2	1	0	1	1	2	1	2	0	1	0	0	7	1	2	17	8	0.17069	0.195556	0.0821693	0.04709
00454	2021.10	姜晓东	0	1	46	0	0	1	1	1.34	1	0	0	1	0	1	0	1	2	1	2	0	0	2	2	1	0	0	0	1	9	1	8	45	13	0.503908	0.353242	0.198421	0.13449
00455	2021.10	朱成成	0	1	34	0	0	0	1	1.26	1	0	0	1	0	1	0	0	0	0	1	0	1	2	1	2	0	0	0	1	10	1	8	23	3	0.0368235	0.0830252	0.01	0.00287
00456	2021.10	安宇	0	1	43	0	0	1	1	0.89	0	1	0	1	1	1	0	1	0	0	2	0	0	2	2	1	0	0	0	1	7	1	4	16	6	0.0910712	0.454307	0.0639277	0.03624
00457	2021.10	田兰兰	0	0	35	0	0	0	0	1.16	1	1	0	1	0	1	0	0	2	1	2	0	1	2	2	1	0	0	0	1	14	1	4	9	4	0.182852	0.195556	0.198421	0.03125
00458	2021.10	李丽平	0	0	40	0	0	0	1	0.81	0	1	0	1	0	1	0	1	1	0	2	1	0	2	2	2	0	0	0	1	10	1	6	23	6	0.101794	0.26973	0.01	0.11639
00459	2021.10	陈森林	0	1	43	0	0	1	1	1	1	1	1	1	1	1	0	0	2	1	0	1	0	2	2	2	0	0	1	0	12	1	1	16	2	0.467728	0.353242	0.0821693	0.07709
00460	2021.11	张猛	0	1	45	0	0	1	1	1.02	1	1	1	1	0	1	0	1	1	0	0	0	0	2	2	2	0	1	0	0	13	1	9	42	7	0.132198	0.164444	0.01	0.03051
00461	2021.11	于雪娜	0	1	42	0	0	1	1	0.68	0	1	1	1	1	1	0	0	0	0	0	0	0	2	2	2	0	0	0	0	10	1	6	11	3	0.0892226	0.454307	0.01	0.0122
00462	2021.11	曹进	0	1	31	0	0	0	0	0.56	0	1	1	1	0	1	0	1	0	0	1	0	0	2	1	2	0	0	0	0	10	1	9	18	6	0.0688877	0.26973	0.01	0.01797
00463	2021.11	刘源	0	0	33	0	0	0	1	2.07	1	1	1	1	0	1	0	0	0	0	1	0	1	2	2	2	0	0	1	1	12	1	3	40	1	0.0349748	0.0830252	0.01	0.00822
00464	2021.12	胡杨琪	0	1	35	0	0	0	1	1.69	1	1	0	1	0	1	0	1	2	1	1	1	1	2	2	2	0	1	0	1	4	0	4	28	12	0.182852	0.195556	0.0821693	0.1526
00465	2021.12	孙显梅	0	0	49	0	0	1	1	0.4	0	1	1	1	1	1	0	0	0	0	0	0	0	2	2	2	0	0	0	1	8	1	1	16	1	0.107115	0.454307	0.01	0.05445
00466	2021.12	薛洪英	0	0	44	0	0	1	0	1.35	1	1	1	1	0	1	0	1	1	0	0	0	1	2	2	2	0	1	0	0	4	0	3	47	5	0.0703297	0.164444	0.01	0.09934
00467	2021.12	孙学敏	0	0	37	0	0	0	0	1.62	1	1	1	1	0	1	0	0	2	1	1	1	1	2	1	2	0	0	0	0	13	1	3	21	12	0.195014	0.195556	0.0821693	0.0629
00468	2021.12	王丽娜2	0	0	37	0	0	0	0	1.07	1	1	0	1	1	1	0	0	0	0	0	1	1	2	2	1	0	1	0	1	6	1	1	16	6	0.0423693	0.0830252	0.0639277	0.01908
00469	2021.12	张文波	0	1	47	0	0	1	0	1.11	1	0	0	1	1	1	0	0	0	0	2	0	0	2	2	1	1	0	0	1	6	1	3	11	4	0.0984656	0.164444	0.0639277	0.0164
00473	2022.1	白淑华	0	0	60	1	1	1	0	1.24	1	1	1	1	0	1	0	1	2	1	0	1	1	2	2	2	0	1	0	1	7	1	7	27	6	0.427524	0.353242	0.178596	0.43356
00474	2022.1	付亚新	0	0	46	0	0	1	0	1.32	1	1	1	1	0	1	0	0	0	0	0	0	1	2	2	2	0	1	0	0	4	0	1	25	4	0.0590069	0.164444	0.01	0.05523
00475	2022.2	李宏全	0	1	43	0	0	1	1	3.9	1	1	1	1	0	1	0	1	2	1	1	1	1	2	2	2	0	1	0	0	11	1	5	42	4	0.246604	0.353242	0.0821693	0.08263
00476	2022.2	苏胜利	0	1	46	0	0	1	0	2.12	1	1	1	1	0	1	0	0	0	0	1	0	1	2	2	2	0	1	1	0	11	1	6	25	3	0.0590069	0.164444	0.01	0.00587
00477	2022.2	宋欢欢	0	0	25	0	0	0	0	0.48	0	1	1	1	0	1	0	0	1	0	0	0	0	2	1	2	0	0	1	0	9	1	6	30	7	0.0728161	0.26973	0.01	0.01002
00478	2022.2	张艳杰	0	0	46	0	0	1	1	2.36	1	0	0	0	0	1	1	0	0	0	1	1	1	2	1	2	0	0	0	1	8	1	4	24	5	0.0590069	0.0462185	0.01	0.0323
00479	2022.3	李娜	0	0	30	0	0	0	0	0.65	0	1	1	1	1	1	0	0	0	0	1	0	0	2	1	2	0	0	1	0	19	1	9	18	2	0.0670391	0.26973	0.01	0.01808
00480	2022.3	杨侠	0	0	36	0	0	0	0	2.83	1	1	1	1	0	1	1	0	0	0	1	1	1	2	2	2	1	0	0	0	7	1	5	15	3	0.0405207	0.0830252	0.01	0.01799
00481	2022.3	王通	0	1	28	0	0	0	1	1.4	1	0	0	1	0	1	0	1	2	1	1	0	1	2	2	2	0	1	0	0	16	1	9	53	10	0.140286	0.195556	0.0821693	0.01945
00482	2022.6	周艳丽	0	0	36	0	0	0	0	1.96	1	1	1	1	0	1	0	0	0	0	1	0	0	1	1	1	0	0	0	1	7	1	7	17	1	0.0781308	0.0830252	0.0639277	0.02571
00483	2022.7	王娇彦	0	0	30	0	0	0	0	2.45	1	1	1	1	0	2	0	0	1	0	1	2	1	2	1	2	1	0	0	0	13	1	11	51	6	0.044449	0.173704	0.01	0.01682
00484	2022.7	陈立萍	0	0	55	1	0	1	0	1.13	1	1	1	1	0	1	0	1	0	0	1	1	0	2	2	2	1	0	0	1	4	0	3	11	6	0.1436	0.164444	0.01	0.58535
00485	2022.7	李艳林	0	1	49	0	0	1	1	1.36	1	1	1	0	0	1	0	0	0	0	0	1	0	2	2	2	0	0	0	1	3	0	2	19	6	0.107115	0.0462185	0.01	0.10083
00486	2022.9	汪海霞	0	0	44	0	0	1	0	1.76	1	1	1	1	0	1	0	0	2	1	1	1	1	2	2	2	0	1	0	0	7	1	1	34	4	0.255601	0.353242	0.0821693	0.0927
00487	2022.1	胡春霞	0	0	45	0	0	1	1	2.06	1	0	0	1	1	2	0	0	0	0	0	2	1	1	1	1	0	1	0	1	6	1	4	33	4	0.0571583	0.312969	0.0639277	0.05368
00488	2022.1	梁福红	0	0	32	0	0	0	0	0.97	1	0	0	1	0	1	0	0	2	1	1	1	0	1	1	1	0	0	0	1	3	0	2	15	2	0.33886	0.195556	0.198421	0.29932
00490	2020.4	赵旭影	0	0	36	0	0	0	1	1.1	1	0	0	1	0	1	0	0	2	1	2	1	0	1	1	1	0	0	0	1	3	0	2	17	3	0.384444	0.195556	0.198421	0.35196
00492	2020.5	王秀华	0	0	64	1	1	1	0	2.07	1	0	0	1	0	1	0	0	2	1	2	1	1	1	1	1	0	0	0	1	5	0	3	38	6	0.475601	0.353242	0.389935	0.5231
00493	2021.1	崔淑涵	0	0	28	0	0	0	0	0.96	1	0	0	1	0	2	0	1	2	1	1	2	0	1	1	1	1	0	0	1	6	1	3	11	5	0.294692	0.370307	0.198421	0.34973
00494	2021.3	张琪瑶	0	0	23	0	0	0	0	1.31	1	0	0	1	0	1	0	0	2	1	1	1	0	1	1	1	0	0	0	1	9	1	8	16	1	0.249708	0.195556	0.198421	0.07151
00495	2021.3	费春英	0	0	33	0	0	0	1	1.2	1	0	0	1	1	1	0	1	2	1	2	1	1	1	1	1	1	0	0	1	18	1	14	42	10	0.17069	0.195556	0.198421	0.13146
00496	2021.3	仇玉新	0	0	31	0	0	0	1	3.13	1	0	0	1	0	1	0	1	2	1	1	1	1	1	1	1	0	0	0	1	12	1	8	24	4	0.158528	0.195556	0.198421	0.11834
00497	2021.3	李立杰	0	0	43	0	0	1	0	1.47	1	0	0	1	1	2	0	1	2	1	2	2	1	1	1	1	0	0	0	1	1	0	1	12	3	0.246604	0.570758	0.198421	0.61664
00498	2021.3	张锐	0	0	25	0	0	0	0	2.14	1	0	0	1	0	2	0	0	2	1	1	2	1	1	1	1	0	1	0	1	9	1	8	25	9	0.122043	0.370307	0.198421	0.05564
00499	2021.5	邵欢	0	0	29	0	0	0	0	0.7	0	0	0	1	0	1	0	0	0	0	0	0	0	1	1	1	0	0	1	0	10	1	8	19	2	0.0651905	0.26973	0.0639277	0.01704
00500	2021.6	赵春江	0	1	63	1	1	1	0	1.43	1	0	0	1	0	1	0	0	0	0	1	1	1	1	1	1	1	0	0	1	19	1	11	11	3	0.0904334	0.164444	0.139649	0.02935
00501	2021.8	芮程波	0	1	39	0	0	0	1	1.43	1	0	0	1	0	1	0	1	2	1	1	0	1	1	1	1	0	0	0	1	6	1	6	13	9	0.210616	0.195556	0.198421	0.03697
00503	2021.1	曲文龙	0	1	32	0	0	0	1	0.52	0	0	0	1	0	1	0	0	0	0	1	1	0	1	1	1	0	0	0	1	6	1	6	36	7	0.0707364	0.26973	0.0639277	0.01235
00504	2021.11	包天鹏	0	1	37	0	0	0	1	2.91	1	0	0	1	0	1	2	0	2	1	2	1	1	1	1	1	0	0	0	1	8	1	1	25	3	0.195014	0.195556	0.198421	0.02144
00505	2021.11	曹姗姗（核实上下极）	0	0	38	0	0	0	0	1.22	1	0	0	1	1	1	0	0	1	0	1	1	1	1	1	1	0	0	0	1	6	1	5	13	6	0.059238	0.0830252	0.0639277	0.01509
00507	2022.1	宋季阳	0	1	32	0	0	0	1	2.75	1	1	1	1	1	1	0	1	1	0	1	1	1	1	1	1	0	1	0	1	17	1	12	35	18	0.0481462	0.0830252	0.0639277	0.00991
00508	2022.1	薛鹏飞	0	1	32	0	0	0	1	1.17	1	0	0	0	1	1	0	0	0	0	1	1	0	1	1	1	0	1	0	1	6	1	1	25	1	0.0707364	0.01	0.0639277	0.01235
00509	2022.1	张丹菡	0	0	41	0	0	1	0	1.52	1	1	0	1	1	1	0	1	2	1	1	1	1	1	1	1	0	1	0	1	14	1	2	15	5	0.22861	0.353242	0.198421	0.19656
00510	2022.2	张庆君	0	0	40	0	0	0	1	1.71	1	1	0	1	1	2	0	1	1	0	0	2	1	1	1	1	0	1	0	1	14	1	12	25	7	0.0629352	0.173704	0.0639277	0.08205
00511	2022.2	师富贵	0	1	37	0	0	0	0	0.59	0	0	0	1	1	1	0	1	2	1	0	0	0	1	1	1	0	0	0	1	4	0	3	12	6	0.39584	0.516606	0.198421	0.22634
00512	2022.5	李伟2	0	1	33	0	0	0	0	1.03	1	0	0	1	1	1	0	1	0	0	1	0	0	1	1	1	0	0	0	1	16	1	11	23	6	0.072585	0.0830252	0.0639277	0.02022
00513	2022.3	王磊2	0	1	43	0	0	1	1	2.07	1	1	1	1	1	2	1	1	2	1	0	2	1	1	1	1	1	0	0	1	6	1	5	19	11	0.246604	0.570758	0.198421	0.1398
00514	2022.3	孙林泉	0	1	48	0	0	1	0	1.61	1	1	0	1	1	1	1	0	0	0	1	0	0	1	1	1	0	0	0	1	13	1	13	25	11	0.101034	0.164444	0.0639277	0.0174
00515	2022.6	刘杨	0	0	35	0	0	0	1	1.31	1	0	0	1	1	1	0	1	0	0	2	1	1	1	1	1	0	1	0	1	6	1	5	14	2	0.0386721	0.0830252	0.0639277	0.04712
00516	2022.7	姜雪寒	0	0	33	0	0	0	1	1.34	1	0	0	1	1	1	1	0	0	0	1	1	1	1	1	1	0	0	1	1	14	1	3	16	6	0.0349748	0.0830252	0.0639277	0.01507
00517	2022.7	冯希明	0	1	58	1	1	1	0	2.91	1	0	0	1	1	1	0	0	0	0	1	0	0	1	1	1	0	0	1	0	8	1	2	16	3	0.161843	0.164444	0.139649	0.03127
00519	2022.7	李闯	0	1	31	0	0	0	1	2.86	1	0	0	1	1	2	0	1	0	0	1	2	1	1	1	1	0	0	0	1	2	0	2	13	3	0.0312776	0.173704	0.0639277	0.06895
00520	2022.7	刘倩影	0	0	31	0	0	0	1	0.85	0	1	0	1	1	1	0	1	2	1	2	0	0	1	1	1	0	0	1	1	5	0	1	19	1	0.327464	0.516606	0.198421	0.38462
00521	2022.7	张丽丽	0	0	38	0	0	0	0	2.12	1	1	0	1	1	2	0	0	2	1	1	2	1	1	1	1	0	1	0	1	2	0	2	11	6	0.201619	0.370307	0.198421	0.29356
00522	2022.8	薄丽明	0	0	37	0	0	0	0	2.49	1	0	0	1	1	1	0	1	0	0	1	1	1	1	1	1	0	0	0	1	7	1	6	16	7	0.0423693	0.0830252	0.0639277	0.05282
00523	2022.9	宋雪锋	0	1	31	0	0	0	1	0.96	1	0	0	1	1	1	0	0	0	0	2	1	0	1	1	1	0	0	0	0	8	1	8	18	2	0.0688877	0.0830252	0.0639277	0.01164
00525	2022.11	王欣2	0	0	33	0	0	0	0	0.4	0	0	0	1	0	1	0	1	2	1	0	0	1	1	1	1	0	1	0	0	10	1	9	17	8	0.17069	0.516606	0.198421	0.0758
00526	2020.6	李杰	0	0	33	0	0	0	1	2.27	1	0	0	1	0	2	0	1	2	1	1	2	1	1	1	1	0	1	0	0	12	1	11	25	7	0.17069	0.370307	0.198421	0.2145
00527	2020.8	黄宝华	0	0	39	0	0	0	0	1.08	1	0	0	1	0	1	0	0	2	1	2	1	1	1	1	1	0	0	0	1	2	0	2	17	3	0.210616	0.195556	0.198421	0.19651
00528	2020.9	孙红霞	0	0	47	0	0	1	1	0.82	0	1	1	1	1	1	0	1	1	0	1	0	0	1	1	1	1	0	0	1	8	1	5	15	1	0.14436	0.454307	0.0639277	0.09801
00529	2020.9	李福春	0	1	46	0	0	1	1	1.9	1	0	0	1	1	2	0	1	1	0	1	2	1	1	1	1	0	1	1	1	5	0	1	24	1	0.0740269	0.312969	0.0639277	0.11911
00530	2020.9	郭宇	0	0	36	0	0	0	1	0.66	0	0	0	1	0	1	1	0	0	0	1	1	0	1	1	1	0	0	0	1	8	1	5	25	2	0.0781308	0.26973	0.0639277	0.04644
00531	2020.9	宋刚	0	1	41	0	0	1	1	1.21	1	0	0	1	1	1	0	1	2	1	1	1	1	1	1	1	0	0	0	0	5	0	2	18	5	0.22861	0.353242	0.198421	0.20519
00532	2020.10	田琳	0	0	35	0	0	0	0	1.42	1	1	0	1	1	2	0	0	1	0	1	2	1	1	1	1	1	0	1	0	12	1	8	22	5	0.0536921	0.173704	0.0639277	0.02257
00533	2020.10	李凤龙	0	1	37	0	0	0	1	0.84	0	1	0	1	1	1	0	1	2	1	1	0	0	1	1	1	0	0	0	1	6	1	6	23	5	0.39584	0.516606	0.198421	0.08301
00535	2020.11	张嘉	0	0	47	0	0	1	0	1.12	1	1	0	1	1	1	0	1	1	0	0	1	0	1	1	1	0	1	0	1	6	1	4	21	8	0.14436	0.164444	0.0639277	0.16703
00536	2020.11	杨艳霞	0	0	52	0	0	1	1	0.53	0	1	0	1	0	1	0	0	2	1	2	0	0	1	1	1	0	0	0	1	5	0	4	19	8	0.57835	0.7	0.198421	0.43471
00537	2020.12	王若思	0	0	28	0	0	0	0	0.87	0	1	0	1	0	1	0	1	2	1	2	1	0	1	1	1	0	0	0	1	7	1	6	44	13	0.294692	0.516606	0.198421	0.22964
00538	2020.12	吴振敏	0	0	38	0	0	0	0	1.44	1	0	0	1	0	1	0	0	0	0	0	0	1	1	1	1	0	0	1	1	9	1	4	34	7	0.0442179	0.0830252	0.0639277	0.01107
00539	2020.12	李海艳	0	0	46	0	0	1	1	1.02	1	1	0	1	1	1	0	0	0	0	2	1	1	1	1	1	0	0	1	1	9	1	1	23	2	0.0590069	0.164444	0.0639277	0.0323
00540	2021.1	李杰饶	0	1	30	0	0	0	0	1.96	1	0	0	1	0	2	0	0	1	0	1	2	1	1	1	1	0	1	0	1	7	1	4	19	3	0.044449	0.173704	0.0639277	0.00555
00541	2021.1	朱小元	0	0	39	0	0	0	0	2.36	1	0	0	1	0	1	0	0	2	1	1	1	1	1	1	1	0	0	0	1	4	0	4	16	9	0.210616	0.195556	0.198421	0.19651
00542	2021.2	张声雷	0	1	42	0	0	1	1	1.14	1	0	0	1	1	1	0	0	1	0	1	1	0	1	1	1	0	0	1	1	12	1	11	29	2	0.113956	0.164444	0.0639277	0.01663
00543	2021.2	孙小月	0	0	27	0	0	0	1	3.08	1	0	0	1	0	2	0	1	1	0	2	2	1	1	1	1	0	0	0	1	10	1	8	49	13	0.0389032	0.173704	0.0639277	0.03935
00544	2021.4	鲁颖	0	0	42	0	0	1	0	0.87	0	0	0	1	1	1	0	0	1	0	0	1	0	1	1	1	0	0	0	1	8	1	1	7	2	0.113956	0.454307	0.0639277	0.04925
00545	2021.4	李树彦	0	0	36	0	0	0	1	1.91	1	0	0	1	1	1	0	0	2	1	1	1	1	1	1	1	0	0	0	1	5	0	3	19	10	0.188933	0.195556	0.198421	0.16962
00546	2021.6	杨伯英	0	0	57	1	1	1	0	0.57	0	0	0	1	0	1	0	1	0	0	2	0	0	1	1	1	0	0	1	1	14	1	1	16	1	0.155762	0.454307	0.139649	0.21067
00548	2021.7	曹丹丹	0	0	29	0	0	0	0	1.39	1	0	0	1	0	1	0	0	0	0	1	1	1	1	1	1	0	0	1	0	9	1	7	21	6	0.0275804	0.0830252	0.0639277	0.01189
00549	2021.7	王君鹏	0	1	35	0	0	0	0	2.55	1	1	1	0	0	1	0	1	0	0	2	1	1	1	1	1	0	0	0	1	9	1	2	23	4	0.0386721	0.01	0.0639277	0.01589
00550	2021.7	白光淑	0	0	45	0	0	1	0	2.14	1	0	0	1	0	1	0	1	2	1	1	1	1	1	1	1	0	0	0	1	2	0	2	10	3	0.264597	0.353242	0.198421	0.5013
00551	2021.7	刘娜	0	0	34	0	0	0	0	1	1	0	0	1	0	1	0	0	2	1	0	1	0	1	1	1	1	0	0	1	7	1	5	19	5	0.361652	0.195556	0.198421	0.12972
00553	2021.8	张春梅	0	0	43	0	0	1	0	1.38	1	0	0	1	1	1	0	0	0	0	2	1	1	1	1	1	0	0	0	1	8	1	7	17	8	0.053461	0.164444	0.0639277	0.02712
00554	2021.8	郎红鹏	0	1	30	0	0	0	0	0.76	0	0	0	1	1	1	0	1	1	0	0	1	0	1	1	1	0	0	0	1	13	1	10	25	2	0.0820592	0.26973	0.0639277	0.02305
00555	2021.8	王颖2	0	0	56	1	1	1	1	0.64	0	0	0	1	1	1	0	1	1	0	2	1	0	1	1	1	0	0	1	0	12	1	5	18	1	0.199088	0.454307	0.139649	0.25606
00556	2021.8	刘丽华	0	0	40	0	0	0	0	1.22	1	1	0	1	1	1	0	0	2	1	1	1	1	1	1	1	0	0	1	0	16	1	12	28	3	0.219613	0.195556	0.198421	0.07438
00558	2021.11	唐晓冬	0	1	31	0	0	0	1	1.1	1	0	0	1	1	1	0	0	0	0	1	1	0	1	1	1	0	0	0	1	12	1	10	13	1	0.0688877	0.0830252	0.0639277	0.01164
00560	2021.11	于凡	0	0	26	0	0	0	0	3.05	1	1	0	1	0	1	0	0	2	1	1	1	1	1	1	1	0	1	0	1	29	1	26	37	12	0.128124	0.195556	0.198421	0.03352
00561	2021.12	吕微微	0	0	29	0	0	0	0	0.97	1	1	1	1	0	1	0	1	0	0	1	1	0	1	1	1	0	0	1	1	8	1	4	18	5	0.0651905	0.0830252	0.0639277	0.08402
00562	2021.12	肖华仙	0	0	31	0	0	0	1	1.64	1	1	0	1	0	1	0	1	2	1	1	1	1	2	2	1	0	0	0	1	18	1	12	54	12	0.158528	0.195556	0.198421	0.11834
00563	2021.12	王新辉	0	0	37	0	0	0	0	1.63	1	1	1	1	0	1	1	1	0	0	1	0	1	2	2	2	0	0	1	0	20	1	1	26	3	0.0423693	0.0830252	0.01	0.02933
00564	2022.7	娄全波	0	0	43	0	0	1	1	0.9	0	1	1	1	0	1	0	0	2	1	1	1	0	2	2	2	0	1	0	0	14	1	1	23	3	0.467728	0.7	0.0821693	0.20372
00565	2021.9	宋先辉	0	1	31	0	0	0	1	1.58	1	0	0	1	1	1	1	1	0	0	1	0	0	1	1	1	0	0	0	1	2	0	2	27	11	0.0688877	0.0830252	0.0639277	0.05583
00566	2020.3	李淑梅	1	0	49	0	0	1	0	1.15	1	1	1	1	1	1	0	1	0	0	2	0	1	2	2	2	0	0	1	1	17	1	0	24	1	0.0645527	0.164444	0.01	0.05847
00567	2020.3	史昕霞	1	0	26	0	0	0	0	1.2	1	1	1	1	0	1	1	0	0	0	1	1	0	2	1	2	0	0	0	0	3	0	0	8	1	0.0596447	0.0830252	0.01	0.07948
00568	2020.4	姜国英	1	0	65	1	1	1	0	1.3	1	1	1	1	1	1	2	1	0	0	1	0	1	2	1	2	0	0	0	0	7	1	0	15	1	0.0941306	0.164444	0.0546426	0.1396
00569	2020.4	赵磊	1	0	51	0	0	1	0	1.42	1	1	1	1	0	1	0	1	2	1	2	1	0	2	2	2	0	0	0	1	5	0	0	21	1	0.565943	0.353242	0.0821693	0.79303
00570	2020.5	黄静茹	1	0	40	0	0	0	0	0.6	0	1	1	0	0	1	0	1	0	0	1	1	0	2	2	2	0	0	0	1	9	1	0	22	2	0.0855253	0.0840336	0.01	0.15076
00571	2020.6	徐亚玉	1	0	48	0	0	1	0	1.03	1	1	1	1	0	1	0	0	1	0	2	0	0	2	1	2	0	0	1	0	20	1	0	24	4	0.150441	0.164444	0.01	0.03869
00572	2020.6	赵亚平	1	0	54	0	0	1	0	0.76	0	1	1	1	0	1	1	0	0	0	1	0	0	2	2	2	0	0	1	0	4	0	0	27	4	0.137519	0.454307	0.01	0.2008
00573	2020.7	王承敏	1	1	59	1	1	1	1	0.7	0	1	1	1	1	1	0	1	2	1	1	1	0	2	2	1	0	0	0	1	3	0	0	35	3	0.658584	0.7	0.389935	0.66913
00574	2020.7	谭啟莲	1	0	44	0	0	1	0	1.31	1	1	1	1	0	2	2	0	2	1	1	2	0	2	1	2	0	0	0	0	4	0	0	29	1	0.479748	0.570758	0.0821693	0.61301
00575	2020.8	陈立新	1	1	56	1	1	1	1	1.75	1	1	0	1	1	2	0	1	2	1	1	2	1	2	2	2	0	1	0	1	1	0	0	34	1	0.380513	0.570758	0.178596	0.53405
00577	2020.11	张延平	1	0	57	1	1	1	1	0.79	0	1	1	1	1	1	1	1	2	1	1	1	0	2	2	2	0	0	0	0	3	0	0	20	2	0.636288	0.7	0.178596	0.84599
00578	2020.11	王洪波	1	1	42	0	0	1	0	0.51	0	1	1	1	1	1	0	1	1	0	0	1	0	2	1	2	0	0	0	0	5	0	0	25	3	0.113956	0.454307	0.01	0.13549
00579	2020.12	吴晶宏	1	0	48	0	0	1	0	2.34	1	1	1	1	0	1	0	0	2	1	1	1	1	2	2	1	0	0	0	1	14	1	0	22	5	0.291588	0.353242	0.198421	0.11497
00580	2021.1	王生	1	1	55	1	0	1	0	2.07	1	1	1	1	0	1	2	1	0	0	1	1	1	2	1	2	0	1	0	0	1	0	0	21	1	0.0756444	0.164444	0.01	0.14774
00581	2021.2	魏强	1	1	56	1	1	1	1	2.44	1	1	1	1	1	1	0	1	2	1	1	1	1	2	1	2	0	0	0	1	2	0	0	18	3	0.380513	0.353242	0.178596	0.38847
00582	2021.3	王延华	1	0	48	0	0	1	1	3.69	1	1	1	0	0	1	0	1	2	1	1	1	1	2	1	2	0	0	0	1	2	0	0	15	1	0.291588	0.114444	0.0821693	0.54619
00583	2021.4	刘丽辉	1	0	38	0	0	0	0	0.76	0	0	0	1	0	1	0	0	0	0	1	1	1	1	1	2	0	0	0	1	2	0	0	18	3	0.0442179	0.26973	0.01	0.06256
00585	2021.4	邹云鹏	1	1	36	0	0	0	1	0.82	0	0	0	1	1	1	0	1	0	0	1	0	0	1	1	1	1	0	0	0	0	0	0	26	11	0.0781308	0.26973	0.0639277	0.07393
00586	2021.4	王艳	1	0	62	1	1	1	0	2.89	1	1	1	1	0	2	0	1	0	0	1	2	1	2	2	2	0	1	0	0	3	0	0	12	1	0.0885848	0.312969	0.0546426	0.5932
00587	2021.6	芦凤芝	1	0	64	1	1	1	0	0.92	1	1	0	1	1	1	0	0	2	1	1	1	0	1	1	1	0	0	1	0	11	1	0	36	2	0.711698	0.353242	0.389935	0.47437
00588	2021.6	冉旭	1	0	30	0	0	0	1	1.38	1	1	1	1	1	1	1	1	0	0	1	0	0	2	2	1	0	0	1	0	8	1	0	42	1	0.0670391	0.0830252	0.0639277	0.05013
00589	2021.6	苏晶	1	0	53	0	0	1	0	0.86	0	1	1	1	1	1	0	0	2	1	0	0	0	2	2	2	1	0	0	0	0	0	0	23	3	0.590757	0.7	0.0821693	0.44951
00590	2021.7	宋秀英	1	0	46	0	0	1	1	1.12	1	1	1	1	1	1	1	1	2	1	1	0	0	2	1	2	0	1	0	0	6	1	0	16	2	0.503908	0.353242	0.0821693	0.32245
00591	2021.7	王喜安	1	1	68	1	1	1	0	2.02	1	1	1	1	1	1	0	1	2	1	1	1	1	2	1	2	0	1	0	0	3	0	0	15	3	0.524442	0.353242	0.178596	0.56626
00592	2021.9	卢广宇	1	1	36	0	0	0	1	1.22	1	1	1	1	1	1	1	1	2	1	1	1	0	2	1	2	0	0	0	0	4	0	0	27	4	0.384444	0.195556	0.0821693	0.33706
00593	2021.9	杜静	1	0	30	0	0	0	0	0.73	0	0	0	1	1	1	0	1	2	1	1	1	0	2	1	2	0	0	1	0	7	1	0	22	1	0.316068	0.516606	0.0821693	0.25156
00594	2021.10	刘美言	1	0	29	0	0	0	0	1.45	1	1	1	1	0	1	1	0	2	1	1	0	0	2	1	2	0	0	0	1	5	0	0	15	6	0.304672	0.195556	0.0821693	0.16201
00595	2022.1	任丽丽	1	0	61	1	1	1	1	1.47	1	1	1	1	0	2	0	1	2	1	0	2	1	1	1	1	0	1	0	1	6	1	0	30	3	0.439543	0.570758	0.389935	0.59455
00596	2022.5	王铁兵	1	1	54	0	0	1	0	1.04	1	0	0	1	0	1	2	0	0	0	2	1	0	1	1	1	0	1	0	0	2	0	0	10	1	0.137519	0.164444	0.0639277	0.13149
00597	2022.5	陈贵云	1	0	58	1	1	1	1	1.52	1	1	1	1	1	1	0	1	2	1	1	1	1	2	2	2	1	0	0	0	3	0	0	21	2	0.403486	0.353242	0.178596	0.68688
00599	2022.7	李静	1	0	48	0	0	1	1	0.9	0	1	1	1	1	1	0	0	2	1	0	1	0	1	1	1	0	0	1	1	11	1	0	27	1	0.528722	0.7	0.198421	0.25672
00600	2022.8	李海英	1	0	46	0	0	1	1	1.24	1	1	1	1	1	1	0	1	2	1	1	0	0	2	2	2	1	0	0	0	13	1	0	23	1	0.503908	0.353242	0.0821693	0.32245
00602	2022.9	郭金环	1	0	44	0	0	1	1	1.35	1	0	0	1	1	1	0	0	2	1	1	1	0	1	1	1	0	0	0	1	5	0	0	17	2	0.479748	0.353242	0.198421	0.4675
00603	2022.10	闫丽娜	1	0	44	0	0	1	1	1.59	1	1	1	1	1	2	0	1	2	1	2	2	0	2	2	2	0	1	0	0	3	0	0	25	3	0.479748	0.570758	0.0821693	0.81954
00604	2022.11	宁宁	1	0	44	0	0	1	1	1.26	1	0	0	1	1	1	0	1	0	0	2	0	1	2	1	2	0	0	1	0	7	1	0	22	1	0.0553096	0.164444	0.01	0.04397
00605	2022.12	许增艳	1	0	53	0	0	1	0	0.65	0	1	1	1	0	1	0	1	2	1	0	0	0	2	1	2	1	0	0	0	9	1	0	25	2	0.590757	0.7	0.0821693	0.4201
00606	2022.12	徐珩	1	1	45	0	0	1	1	1.1	1	0	0	1	0	1	0	0	2	1	2	1	1	2	1	2	0	1	0	0	4	0	0	26	3	0.264597	0.353242	0.0821693	0.10272
00607	2020.9	张晓燕	1	0	60	1	1	1	0	0.48	0	0	0	0	0	1	0	0	1	0	0	0	0	2	2	1	0	0	1	1	5	0	0	24	1	0.234638	0.166667	0.139649	0.21091
00608	2020.9	汪媛	1	0	45	0	0	1	0	1.7	1	1	1	1	1	1	0	1	1	0	1	1	0	2	2	2	0	0	1	0	15	1	0	25	4	0.132198	0.164444	0.01	0.15099
00609	2020.11	卜可	1	0	26	0	0	0	0	0.9	0	1	0	1	1	1	0	1	2	1	1	1	1	2	1	2	0	0	1	0	17	1	0	43	1	0.128124	0.516606	0.0821693	0.09043
00610	2020.12	王春玲	1	0	45	0	0	1	1	0.7	0	1	1	1	0	1	0	1	2	1	0	1	1	2	2	2	0	0	0	0	17	1	0	9	2	0.264597	0.7	0.0821693	0.23725
00611	2021.3	郑淑梅	1	0	50	0	0	1	1	1.53	1	1	1	1	0	1	0	1	2	1	1	1	1	2	2	2	0	0	0	0	4	0	0	19	3	0.312137	0.353242	0.0821693	0.57575
00612	2021.5	王淑伟	1	0	51	0	0	1	0	1.6	1	1	0	1	1	1	2	0	2	1	0	1	1	2	1	2	1	0	0	0	5	0	0	20	1	0.323533	0.353242	0.0821693	0.3345
00614	2021.7	姜雪	1	0	31	0	0	0	0	0.6	0	1	1	1	0	1	0	0	2	1	0	1	0	2	1	2	0	0	1	0	9	1	0	19	3	0.327464	0.516606	0.0821693	0.1107
00617	2021.9	吕明霞	1	0	50	0	0	1	0	1.45	1	1	1	1	0	2	0	1	2	1	1	2	1	2	1	2	0	1	0	0	5	0	0	21	2	0.312137	0.570758	0.0821693	0.71002
00618	2021.9	张兆英	1	0	55	1	0	1	0	1.8	1	1	1	1	0	1	0	1	2	1	2	1	1	2	2	2	0	1	0	1	2	0	0	50	7	0.369117	0.353242	0.0821693	0.64691
00619	2020.4	于倩鸿	1	0	33	0	0	0	0	0.43	0	0	0	1	1	1	0	0	2	1	0	0	0	1	1	1	0	0	0	1	6	1	0	10	2	0.350256	0.516606	0.198421	0.07068
00620	2021.3	张艳清	1	0	52	0	0	1	0	1.04	1	0	0	1	1	1	0	1	2	1	1	1	0	1	1	1	0	0	0	1	2	0	0	19	2	0.57835	0.353242	0.198421	0.80271
00621	2021.7	汪晓明	1	0	61	1	1	1	0	0.83	0	1	1	0	0	1	0	1	2	1	1	1	0	1	1	1	0	0	0	1	4	0	0	12	1	0.680881	0.357338	0.389935	0.87475
00622	2021.8	汪桂云	1	0	52	0	0	1	0	1.71	1	0	0	1	0	2	0	1	2	1	1	2	1	1	1	1	0	0	1	1	8	1	0	22	5	0.334929	0.570758	0.198421	0.46072
00623	2022.1	张晶2	1	0	37	0	0	0	0	0.84	0	0	0	1	1	1	0	0	2	1	0	1	0	1	1	1	0	0	1	1	8	1	0	14	1	0.39584	0.516606	0.198421	0.15143
00624	2022.2	杨敏	1	0	48	0	0	1	0	1.94	1	0	0	1	0	2	0	1	2	1	0	2	1	1	1	1	0	1	0	1	9	1	0	41	8	0.291588	0.570758	0.198421	0.4019
00625	2022.2	孟淑华	1	0	56	1	1	1	0	0.5	0	0	0	1	1	1	0	0	0	0	2	0	0	1	1	1	0	0	1	1	8	1	0	17	2	0.149681	0.454307	0.139649	0.0806
00626	2022.6	张晶2	1	0	27	0	0	0	0	1.64	1	0	0	1	0	1	0	0	2	1	1	1	1	1	1	1	1	0	0	1	4	0	0	17	4	0.134205	0.195556	0.198421	0.10635
00627	2022.6	刘晶	1	0	35	0	0	0	0	0.8	0	0	0	1	1	1	0	1	2	1	1	1	0	1	1	1	0	0	0	1	0	0	0	8	2	0.373048	0.516606	0.198421	0.59456
00629	2022.7	李晶	1	0	58	1	1	1	0	1.82	1	0	0	1	0	1	0	0	2	1	2	0	1	1	1	1	0	0	0	1	7	1	0	16	4	0.403486	0.353242	0.389935	0.11371
00630	2022.7	杨璐璐	1	0	27	0	0	0	0	0.55	0	0	0	1	0	1	0	1	2	1	0	0	0	1	1	1	0	0	0	1	7	1	0	24	4	0.285695	0.516606	0.198421	0.13203
00631	2020.9	孙延	1	0	54	0	0	1	1	0.75	0	0	0	0	0	2	0	1	0	0	0	2	0	1	1	1	0	0	0	1	10	1	0	17	1	0.137519	0.317065	0.0639277	0.42602
00632	2021.5	张凤杰	1	0	58	1	1	1	1	1.43	1	1	1	1	1	1	0	0	2	1	0	1	1	1	1	1	0	0	1	0	14	1	0	9	1	0.403486	0.353242	0.389935	0.19144
00633	2021.1	张辉	1	0	49	0	0	1	0	1.89	1	1	1	1	1	1	0	0	2	1	0	1	1	1	1	1	0	0	0	1	1	0	0	19	2	0.300741	0.353242	0.198421	0.30832
00634	2021.1	邵连武	1	1	60	1	1	1	0	1.08	1	0	0	0	1	2	0	1	2	1	1	2	0	1	1	1	0	1	0	1	4	0	0	20	3	0.669732	0.237297	0.389935	0.79485
00635	2021.4	赵玉坤	1	0	61	1	1	1	0	1.45	1	1	1	1	1	1	0	1	2	1	1	1	1	1	1	1	1	0	0	1	1	0	0	19	2	0.439543	0.353242	0.389935	0.72426
00636	2021.11	侯金燕	1	0	42	0	0	1	0	0.73	0	1	0	0	1	1	0	1	0	0	1	1	0	1	1	1	0	0	0	1	3	0	0	15	2	0.0892226	0.166667	0.0639277	0.39279
00637	2021.12	邹纪园	1	0	43	0	0	1	1	4.1	1	0	0	1	0	2	0	0	1	0	1	2	1	1	1	1	1	0	0	1	4	0	0	21	4	0.0684811	0.312969	0.0639277	0.10765
00638	2022.1	牟万华	1	0	50	0	0	1	1	1.01	1	1	0	1	1	1	0	1	1	0	0	1	0	1	1	1	0	1	0	1	1	0	0	55	2	0.162603	0.164444	0.0639277	0.43691
00639	2022.1	关察	1	1	41	0	0	1	1	2.97	1	0	0	1	1	2	0	0	2	1	1	2	1	1	1	1	1	0	0	1	0	0	0	29	3	0.22861	0.570758	0.198421	0.13975
00640	2022.11	刘畅	1	0	36	0	0	0	0	0.57	0	0	0	1	0	1	1	0	2	1	1	1	0	1	1	1	0	0	1	0	10	1	0	19	2	0.384444	0.516606	0.198421	0.14388
