# Supplementary material for: Single-center external validation and reconstruction of multiple predictive models for skip lateral lymph node metastasis in papillary thyroid carcinoma
Source: Front Endocrinol (Lausanne). 2024 Aug 23;15:1366679. doi: 10.3389/fendo.2024.1366679 (PMC11420524; doi:10.3389/fendo.2024.1366679)
Supplement: Supplementary file 2 [file DataSheet2.zip › Code and script/SPSS.sps]

* Encoding: UTF-8.

DATASET ACTIVATE 数据集1.
FREQUENCIES VARIABLES=Sex Age1 Age2 BMI Tumor.location1 Tumor.location2 US.Multifocality 
    US.Bilaterality US.ETE US.Margin Maximum.diameter Multifocality1 Multifocality2 Bilaterality 
    Capsular.invasion ETE HT NG
  /ORDER=ANALYSIS.

DESCRIPTIVES VARIABLES=Age US.Maximum.diameter CLND LLND LLNM
  /STATISTICS=MEAN STDDEV MIN MAX.

LOGISTIC REGRESSION VARIABLES SLLNM
  /METHOD=ENTER Sex 
  /CONTRAST (Sex)=Indicator
  /PRINT=CI(95)
  /CRITERIA=PIN(0.05) POUT(0.10) ITERATE(20) CUT(0.5).

LOGISTIC REGRESSION VARIABLES SLLNM
  /METHOD=ENTER Age 
  /PRINT=CI(95)
  /CRITERIA=PIN(0.05) POUT(0.10) ITERATE(20) CUT(0.5).

LOGISTIC REGRESSION VARIABLES SLLNM
  /METHOD=ENTER BMI 
  /CONTRAST (BMI)=Indicator(1)
  /PRINT=CI(95)
  /CRITERIA=PIN(0.05) POUT(0.10) ITERATE(20) CUT(0.5).

LOGISTIC REGRESSION VARIABLES SLLNM
  /METHOD=ENTER US.Margin 
  /CONTRAST (US.Margin)=Indicator(1)
  /PRINT=CI(95)
  /CRITERIA=PIN(0.05) POUT(0.10) ITERATE(20) CUT(0.5).

LOGISTIC REGRESSION VARIABLES SLLNM
  /METHOD=ENTER Aspect.ratio 
  /CONTRAST (Aspect.ratio)=Indicator(1)
  /PRINT=CI(95)
  /CRITERIA=PIN(0.05) POUT(0.10) ITERATE(20) CUT(0.5).

LOGISTIC REGRESSION VARIABLES SLLNM
  /METHOD=ENTER Nodule.Blood.Supply 
  /CONTRAST (Nodule.Blood.Supply)=Indicator(1)
  /PRINT=CI(95)
  /CRITERIA=PIN(0.05) POUT(0.10) ITERATE(20) CUT(0.5).

LOGISTIC REGRESSION VARIABLES SLLNM
  /METHOD=ENTER Calcification 
  /CONTRAST (Calcification)=Indicator(1)
  /PRINT=CI(95)
  /CRITERIA=PIN(0.05) POUT(0.10) ITERATE(20) CUT(0.5).

LOGISTIC REGRESSION VARIABLES SLLNM
  /METHOD=ENTER Tumor.location1 
  /CONTRAST (Tumor.location1)=Indicator(1)
  /PRINT=CI(95)
  /CRITERIA=PIN(0.05) POUT(0.10) ITERATE(20) CUT(0.5).

LOGISTIC REGRESSION VARIABLES SLLNM
  /METHOD=ENTER Maximum.diameter 
  /CONTRAST (Maximum.diameter)=Indicator
  /PRINT=CI(95)
  /CRITERIA=PIN(0.05) POUT(0.10) ITERATE(20) CUT(0.5).

LOGISTIC REGRESSION VARIABLES SLLNM
  /METHOD=ENTER Multifocality1 
  /CONTRAST (Multifocality1)=Indicator(1)
  /PRINT=CI(95)
  /CRITERIA=PIN(0.05) POUT(0.10) ITERATE(20) CUT(0.5).

LOGISTIC REGRESSION VARIABLES SLLNM
  /METHOD=ENTER Bilaterality 
  /CONTRAST (Bilaterality)=Indicator(1)
  /PRINT=CI(95)
  /CRITERIA=PIN(0.05) POUT(0.10) ITERATE(20) CUT(0.5).

LOGISTIC REGRESSION VARIABLES SLLNM
  /METHOD=ENTER Capsular.invasion 
  /CONTRAST (Capsular.invasion)=Indicator(1)
  /PRINT=CI(95)
  /CRITERIA=PIN(0.05) POUT(0.10) ITERATE(20) CUT(0.5).

LOGISTIC REGRESSION VARIABLES SLLNM
  /METHOD=ENTER ETE 
  /CONTRAST (ETE)=Indicator(1)
  /PRINT=CI(95)
  /CRITERIA=PIN(0.05) POUT(0.10) ITERATE(20) CUT(0.5).

LOGISTIC REGRESSION VARIABLES SLLNM
  /METHOD=ENTER HT 
  /CONTRAST (HT)=Indicator(1)
  /PRINT=CI(95)
  /CRITERIA=PIN(0.05) POUT(0.10) ITERATE(20) CUT(0.5).

LOGISTIC REGRESSION VARIABLES SLLNM
  /METHOD=ENTER NG 
  /CONTRAST (NG)=Indicator(1)
  /PRINT=CI(95)
  /CRITERIA=PIN(0.05) POUT(0.10) ITERATE(20) CUT(0.5).

LOGISTIC REGRESSION VARIABLES SLLNM
  /METHOD=ENTER Capsular.distance 
  /CONTRAST (Capsular.distance)=Indicator(1)
  /PRINT=CI(95)
  /CRITERIA=PIN(0.05) POUT(0.10) ITERATE(20) CUT(0.5).

LOGISTIC REGRESSION VARIABLES SLLNM
  /METHOD=ENTER US.SLLNM 
  /CONTRAST (US.SLLNM)=Indicator(1)
  /PRINT=CI(95)
  /CRITERIA=PIN(0.05) POUT(0.10) ITERATE(20) CUT(0.5).

LOGISTIC REGRESSION VARIABLES SLLNM
  /METHOD=ENTER CLND.number 
  /CONTRAST (CLND.number)=Indicator
  /PRINT=CI(95)
  /CRITERIA=PIN(0.05) POUT(0.10) ITERATE(20) CUT(0.5).

LOGISTIC REGRESSION VARIABLES SLLNM
  /METHOD=ENTER Sex Age BMI Tumor.location1 Maximum.diameter Capsular.distance US.SLLNM CLND.number     
  /CONTRAST (CLND.number)=Indicator
  /CONTRAST (Sex)=Indicator
  /CONTRAST (BMI)=Indicator(1)
  /CONTRAST (Tumor.location1)=Indicator(1)
  /CONTRAST (Maximum.diameter)=Indicator
  /CONTRAST (Capsular.distance)=Indicator(1)
  /CONTRAST (US.SLLNM)=Indicator(1)
  /SAVE=PRED RESID
  /PRINT=GOODFIT CI(95)
  /CRITERIA=PIN(0.05) POUT(0.10) ITERATE(20) CUT(0.5).
