# Supplementary material for: Single-center external validation and reconstruction of multiple predictive models for skip lateral lymph node metastasis in papillary thyroid carcinoma
Source: Front Endocrinol (Lausanne). 2024 Aug 23;15:1366679. doi: 10.3389/fendo.2024.1366679 (PMC11420524; doi:10.3389/fendo.2024.1366679)
Supplement: Supplementary file 4 [file Table1.xlsx]

## Sheet: Sheet1
ID	Date	SLLNM	Sex	Age	Age 1	Age 2	Age 3	Weight（kg)	Height(cm)	BMI value	BMI	US-Maximum diameter	US-size	US-Multifocality	US-Bilaterality	US-Margin	Aspect ratio	US-ETE	Nodule Blood supply	US-CLN	US-LLN	US-SLLNM	Location1	Location2	Calcification	Capsular distance	Maximum diameter value	Maximum diameter	Multifocality 1	Multifocality 2	Bilaterality	Capsular invasion	ETE	HT	NG	CLNM	CLND	LLNM	LLND
00001	2020.1	0	Male	28	＜55	≤55	≤40	75	1.78	23.7	＜25	1.45	≥0.91cm	Present	Present	Smooth	＞1	Absent	No	Yes	Yes	No	Lower	Un-upper	Macrocalcification	＞0mm	1.3	＞10mm	Present	Present	Present	Absent	Absent	Absent	Absent	15	20	14	38
00002	2020.1	0	Female	31	＜55	≤55	≤40	60	1.63	22.6	＜25	2.84	≥0.91cm	Absent	Absent	Smooth	＜1	Absent	Rich	No	No	No	Middle	Un-upper	Microcalcification	＞0mm	2.5	＞10mm	Absent	Absent	Absent	Absent	Absent	Absent	Present	4	4	11	18
00003	2020.1	0	Female	27	＜55	≤55	≤40	60	1.67	21.5	＜25	2.88	≥0.91cm	Absent	Absent	Smooth	＜1	Absent	Rich	Yes	Yes	No	Middle	Un-upper	Microcalcification	＞0mm	2.5	＞10mm	Absent	Absent	Absent	Absent	Absent	Absent	Present	4	5	1	17
00004	2020.1	0	Female	35	＜55	≤55	≤40	60	1.62	22.9	＜25	0.88	＜0.91cm	Absent	Absent	Non-smooth	＞1	Absent	No	Yes	Yes	No	Upper	Upper	Absent	＞0mm	0.9	≤10mm	Absent	Absent	Absent	Present	Absent	Absent	Present	13	13	6	16
00005	2020.1	0	Female	69	≥55	＞55	＞40	69.5	1.58	27.8	≥25	1.75	≥0.91cm	Present	Present	Smooth	＜1	Absent	No	No	Yes	Yes	Upper	Upper	Macrocalcification	＞0mm	1.5	＞10mm	Present	Absent	Present	Absent	Present	Absent	Present	1	3	4	21
00006	2020.1	0	Female	27	＜55	≤55	≤40	70	1.65	25.7	≥25	1.88	≥0.91cm	Present	Present	Non-smooth	＞1	Absent	No	Yes	Yes	No	Middle	Un-upper	Microcalcification	＞0mm	2	＞10mm	Present	Present	Present	Absent	Absent	Present	Absent	7	17	4	36
00007	2020.1	0	Male	66	≥55	＞55	＞40	70	1.74	23.1	＜25	0.84	＜0.91cm	Present	Present	Non-smooth	＜1	Absent	No	No	Yes	Yes	Middle	Un-upper	Macrocalcification	＞0mm	0.7	≤10mm	Present	Present	Present	Absent	Absent	Absent	Present	6	9	4	39
00008	2020.1	0	Male	38	＜55	≤55	≤40	80	1.78	25.2	≥25	1.13	≥0.91cm	Present	Absent	Non-smooth	＞1	Absent	No	No	Yes	Yes	Upper	Upper	Microcalcification	＞0mm	0.7	≤10mm	Present	Present	Absent	Absent	Absent	Absent	Present	5	7	3	15
00009	2020.1	0	Female	49	＜55	≤55	＞40	53	1.58	21.2	＜25	1.49	≥0.91cm	Absent	Absent	Non-smooth	＜1	Absent	Little	No	Yes	Yes	Middle	Un-upper	Microcalcification	＞0mm	1.2	＞10mm	Absent	Absent	Absent	Absent	Absent	Absent	Present	1	17	1	12
00010	2020.3	0	Male	41	＜55	≤55	＞40	70	1.7	24.2	＜25	1.62	≥0.91cm	Present	Present	Non-smooth	＞1	Absent	No	No	Yes	Yes	Lower	Un-upper	Macrocalcification	＞0mm	3.2	＞10mm	Present	Present	Present	Absent	Present	Absent	Present	7	11	8	40
00011	2020.3	0	Male	38	＜55	≤55	≤40	85	1.87	24.3	＜25	0.92	≥0.91cm	Absent	Absent	Non-smooth	＞1	Present	No	No	Yes	Yes	Upper	Upper	Absent	＜0mm	0.7	≤10mm	Absent	Absent	Absent	Absent	Present	Absent	Present	7	11	14	24
00012	2020.3	0	Female	49	＜55	≤55	＞40	63	1.53	26.9	≥25	1.42	≥0.91cm	Present	Present	Non-smooth	＞1	Absent	Rich	No	Yes	Yes	Lower	Un-upper	Absent	＞0mm	1.3	＞10mm	Present	Absent	Present	Present	Absent	Absent	Present	1	4	7	47
00013	2020.3	0	Female	38	＜55	≤55	≤40	62	1.72	21	＜25	1	≥0.91cm	Present	Absent	Non-smooth	＞1	Absent	No	Yes	Yes	No	Upper	Upper	Macrocalcification	＞0mm	0.6	≤10mm	Present	Present	Absent	Absent	Absent	Absent	Present	5	5	6	13
00014	2020.4	0	Female	40	＜55	≤55	≤40	54	1.63	20.3	＜25	1.6	≥0.91cm	Present	Present	Non-smooth	＜1	Absent	Little	No	No	No	Middle	Un-upper	Absent	＞0mm	0.5	≤10mm	Present	Absent	Present	Absent	Absent	Present	Present	8	13	3	11
00015	2020.4	0	Female	37	＜55	≤55	≤40	57	1.55	23.7	＜25	1	≥0.91cm	Present	Absent	Non-smooth	＞1	Absent	No	Yes	Yes	No	Upper	Upper	Microcalcification	0mm	1.2	＞10mm	Absent	Absent	Absent	Absent	Absent	Absent	Present	11	11	2	16
00016	2020.4	0	Female	55	≥55	≤55	＞40	70	1.6	27.3	≥25	0.8	＜0.91cm	Present	Present	Non-smooth	＞1	Absent	Little	Yes	No	No	Upper	Upper	Macrocalcification	0mm	0.5	≤10mm	Present	Present	Present	Absent	Absent	Absent	Present	5	13	3	42
00017	2020.4	0	Male	39	＜55	≤55	≤40	83	1.73	27.7	≥25	1.67	≥0.91cm	Present	Present	Non-smooth	＞1	Absent	No	Yes	Yes	No	Lower	Un-upper	Microcalcification	＞0mm	2	＞10mm	Present	Present	Present	Absent	Absent	Absent	Absent	3	7	4	20
00018	2020.4	0	Female	33	＜55	≤55	≤40	45	1.57	18.3	＜25	1.55	≥0.91cm	Absent	Absent	Non-smooth	＞1	Absent	No	No	Yes	Yes	Upper	Upper	Microcalcification	＞0mm	1.8	＞10mm	Absent	Absent	Absent	Absent	Absent	Present	Present	7	8	8	15
00019	2020.4	0	Male	35	＜55	≤55	≤40	81	1.7	28	≥25	2.53	≥0.91cm	Absent	Absent	Non-smooth	＞1	Absent	No	Yes	Yes	No	Upper	Upper	Microcalcification	＞0mm	3	＞10mm	Absent	Absent	Absent	Absent	Absent	Absent	Present	9	21	7	22
00020	2020.4	0	Female	23	＜55	≤55	≤40	65	1.58	26	≥25	2.83	≥0.91cm	Present	Absent	Smooth	＞1	Absent	No	No	No	No	Lower	Un-upper	Microcalcification	0mm	2.5	＞10mm	Present	Present	Absent	Present	Absent	Present	Absent	5	16	6	17
00021	2020.4	0	Female	38	＜55	≤55	≤40	46	1.58	18.4	＜25	2.58	≥0.91cm	Absent	Absent	Smooth	＞1	Absent	No	Yes	No	No	Upper	Upper	Microcalcification	0mm	2.1	＞10mm	Absent	Absent	Absent	Absent	Absent	Absent	Present	4	7	9	17
00022	2020.4	0	Female	30	＜55	≤55	≤40	64	1.68	22.7	＜25	0.98	≥0.91cm	Present	Present	Smooth	＞1	Absent	No	No	Yes	Yes	Middle	Un-upper	Microcalcification	＞0mm	1.3	＞10mm	Present	Present	Present	Absent	Absent	Absent	Present	12	12	4	28
00023	2020.4	0	Female	40	＜55	≤55	≤40	70	1.58	28	≥25	0.88	＜0.91cm	Present	Absent	Non-smooth	＞1	Absent	No	Yes	No	No	Lower	Un-upper	Absent	0mm	1.2	＞10mm	Absent	Absent	Absent	Present	Absent	Absent	Present	1	8	2	34
00024	2020.5	0	Male	46	＜55	≤55	＞40	78	1.74	25.8	≥25	1.18	≥0.91cm	Present	Absent	Non-smooth	＜1	Absent	Rich	Yes	Yes	No	Middle	Un-upper	Microcalcification	0mm	3	＞10mm	Absent	Absent	Absent	Absent	Absent	Absent	Present	16	16	8	18
00025	2020.5	0	Female	50	＜55	≤55	＞40	61	1.66	22.1	＜25	1.62	≥0.91cm	Present	Present	Smooth	＜1	Absent	No	No	Yes	Yes	Upper	Upper	Microcalcification	＞0mm	1.2	＞10mm	Present	Absent	Present	Present	Absent	Absent	Present	2	4	10	22
00026	2020.5	0	Female	25	＜55	≤55	≤40	55	1.6	21.5	＜25	2.61	≥0.91cm	Present	Present	Non-smooth	＞1	Absent	No	Yes	Yes	No	Middle	Un-upper	Microcalcification	0mm	2.5	＞10mm	Present	Absent	Present	Absent	Absent	Present	Present	10	14	7	15
00027	2020.5	0	Male	44	＜55	≤55	＞40	89	1.72	30.1	≥25	1.06	≥0.91cm	Present	Present	Non-smooth	＞1	Absent	No	Yes	No	No	Upper	Upper	Microcalcification	＞0mm	0.9	≤10mm	Present	Present	Present	Absent	Absent	Present	Absent	6	46	2	30
00028	2020.5	0	Male	26	＜55	≤55	≤40	51	1.72	17.2	＜25	4.17	≥0.91cm	Present	Present	Smooth	＜1	Absent	Rich	Yes	Yes	No	Whole	Un-upper	Microcalcification	0mm	3.5	＞10mm	Present	Present	Present	Absent	Present	Absent	Present	6	6	8	26
00029	2020.5	0	Male	33	＜55	≤55	≤40	79	1.75	25.8	≥25	1.34	≥0.91cm	Present	Present	Non-smooth	＜1	Absent	No	Yes	Yes	No	Lower	Un-upper	Microcalcification	0mm	2	＞10mm	Present	Present	Present	Absent	Present	Absent	Absent	3	3	11	48
00030	2020.5	0	Male	45	＜55	≤55	＞40	92	1.78	29	≥25	2.91	≥0.91cm	Present	Present	Non-smooth	＜1	Absent	Rich	Yes	Yes	No	Middle	Un-upper	Microcalcification	0mm	2.4	＞10mm	Present	Absent	Present	Absent	Present	Absent	Present	9	13	21	46
00031	2020.5	0	Male	30	＜55	≤55	≤40	80	1.73	26.7	≥25	2.22	≥0.91cm	Present	Absent	Non-smooth	＜1	Absent	No	Yes	Yes	No	Middle	Un-upper	Microcalcification	0mm	2.8	＞10mm	Absent	Absent	Absent	Absent	Absent	Absent	Present	8	9	6	23
00032	2020.6	0	Female	32	＜55	≤55	≤40	60	1.52	26	≥25	1.27	≥0.91cm	Absent	Absent	Non-smooth	＞1	Absent	Little	No	No	No	Middle	Un-upper	Absent	＞0mm	2	＞10mm	Absent	Absent	Absent	Absent	Absent	Absent	Present	8	8	4	16
00033	2020.6	0	Male	31	＜55	≤55	≤40	70	1.7	24.2	＜25	0.93	≥0.91cm	Present	Absent	Smooth	＜1	Absent	Little	Yes	Yes	No	Upper	Upper	Microcalcification	＞0mm	0.8	≤10mm	Absent	Absent	Absent	Absent	Present	Absent	Present	5	5	10	32
00034	2020.6	0	Male	34	＜55	≤55	≤40	72	1.72	24.3	＜25	2.48	≥0.91cm	Present	Present	Non-smooth	＜1	Absent	No	No	No	No	Isthmus	Un-upper	Microcalcification	0mm	3	＞10mm	Present	Present	Present	Absent	Present	Absent	Absent	6	7	5	15
00035	2020.6	0	Female	24	＜55	≤55	≤40	58	1.65	21.3	＜25	0.46	＜0.91cm	Present	Absent	Non-smooth	＞1	Absent	No	Yes	Yes	No	Middle	Un-upper	Microcalcification	＞0mm	1	≤10mm	Present	Present	Absent	Absent	Absent	Present	Present	6	10	8	16
00036	2020.6	0	Female	56	≥55	＞55	＞40	68	1.69	23.8	＜25	0.74	＜0.91cm	Absent	Absent	Non-smooth	＞1	Absent	No	No	Yes	Yes	Upper	Upper	Absent	＞0mm	0.5	≤10mm	Absent	Absent	Absent	Absent	Absent	Absent	Present	9	9	7	28
00037	2020.6	0	Female	32	＜55	≤55	≤40	68	1.64	25.3	≥25	3.07	≥0.91cm	Absent	Absent	Smooth	＜1	Absent	No	No	No	No	Whole	Un-upper	Microcalcification	0mm	2.5	＞10mm	Absent	Absent	Absent	Absent	Absent	Present	Absent	11	18	14	41
00038	2020.6	0	Female	39	＜55	≤55	≤40	70	1.66	25.4	≥25	0.77	＜0.91cm	Absent	Absent	Non-smooth	＞1	Absent	No	No	Yes	Yes	Middle	Un-upper	Microcalcification	0mm	1	≤10mm	Absent	Absent	Absent	Absent	Absent	Present	Absent	3	17	1	17
00039	2020.6	0	Female	48	＜55	≤55	＞40	62	1.65	22.8	＜25	1.45	≥0.91cm	Present	Present	Non-smooth	＞1	Absent	No	Yes	Yes	No	Upper	Upper	Absent	＞0mm	1.4	＞10mm	Present	Present	Present	Present	Absent	Present	Present	7	7	4	23
00040	2020.6	0	Female	39	＜55	≤55	≤40	60	1.7	20.8	＜25	1.21	≥0.91cm	Absent	Absent	Non-smooth	＜1	Absent	No	Yes	Yes	No	Middle	Un-upper	Macrocalcification	＞0mm	1	≤10mm	Absent	Absent	Absent	Absent	Absent	Absent	Present	3	4	1	13
00041	2020.6	0	Female	62	≥55	＞55	＞40	70	1.68	24.8	＜25	1.31	≥0.91cm	Present	Present	Non-smooth	＞1	Absent	Little	Yes	Yes	No	Middle	Un-upper	Macrocalcification	＞0mm	0.6	≤10mm	Present	Present	Present	Absent	Absent	Absent	Present	3	6	5	36
00042	2020.7	0	Female	27	＜55	≤55	≤40	59	1.58	23.6	＜25	2.75	≥0.91cm	Absent	Absent	Smooth	＜1	Absent	No	Yes	Yes	No	Middle	Un-upper	Microcalcification	＞0mm	2.5	＞10mm	Absent	Absent	Absent	Absent	Absent	Absent	Present	6	8	5	27
00043	2020.7	0	Female	54	＜55	≤55	＞40	57	1.55	23.7	＜25	5.01	≥0.91cm	Present	Present	Non-smooth	＞1	Absent	Rich	Yes	Yes	No	Whole	Un-upper	Absent	0mm	4	＞10mm	Present	Absent	Present	Absent	Present	Absent	Absent	7	10	5	13
00044	2020.7	0	Female	50	＜55	≤55	＞40	80	1.7	27.7	≥25	1.67	≥0.91cm	Present	Present	Non-smooth	＜1	Absent	Rich	No	Yes	Yes	Middle	Un-upper	Macrocalcification	＞0mm	1.5	＞10mm	Present	Present	Present	Absent	Absent	Absent	Present	1	3	6	17
00045	2020.7	0	Female	28	＜55	≤55	≤40	60	1.6	23.4	＜25	1.11	≥0.91cm	Present	Present	Non-smooth	＜1	Absent	No	Yes	Yes	No	Middle	Un-upper	Microcalcification	＞0mm	1.1	＞10mm	Present	Present	Present	Absent	Absent	Present	Absent	6	12	7	17
00046	2020.7	0	Male	45	＜55	≤55	＞40	75	1.7	26	≥25	1.66	≥0.91cm	Present	Present	Non-smooth	＜1	Absent	No	Yes	Yes	No	Lower	Un-upper	Microcalcification	0mm	1.4	＞10mm	Present	Present	Present	Present	Absent	Absent	Present	13	15	7	29
00047	2020.7	0	Male	50	＜55	≤55	＞40	69	1.75	22.5	＜25	1.13	≥0.91cm	Present	Present	Non-smooth	＜1	Absent	No	Yes	Yes	No	Upper	Upper	Microcalcification	＞0mm	1	≤10mm	Present	Present	Absent	Absent	Present	Absent	Present	1	1	5	17
00048	2020.7	0	Female	41	＜55	≤55	＞40	55	1.67	19.7	＜25	0.85	＜0.91cm	Present	Absent	Non-smooth	＞1	Absent	No	No	No	No	Middle	Un-upper	Macrocalcification	＞0mm	0.9	≤10mm	Present	Present	Present	Absent	Absent	Absent	Present	4	5	1	9
00049	2020.7	0	Female	60	≥55	＞55	＞40	75	1.63	28.2	≥25	2.15	≥0.91cm	Present	Present	Non-smooth	＜1	Absent	Little	No	No	No	Middle	Un-upper	Macrocalcification	＞0mm	2	＞10mm	Absent	Absent	Absent	Absent	Absent	Present	Absent	2	17	3	16
00050	2020.7	0	Male	30	＜55	≤55	≤40	70	1.75	22.9	＜25	0.97	≥0.91cm	Present	Present	Non-smooth	＞1	Absent	No	Yes	Yes	No	Lower	Un-upper	Microcalcification	0mm	1.4	＞10mm	Present	Absent	Present	Absent	Present	Absent	Present	13	14	1	14
00051	2020.7	0	Female	17	＜55	≤55	≤40	110	1.7	38.1	≥25	3.05	≥0.91cm	Absent	Absent	Non-smooth	＜1	Absent	Little	No	Yes	Yes	Middle	Un-upper	Microcalcification	0mm	3	＞10mm	Absent	Absent	Absent	Absent	Absent	Absent	Present	10	10	7	23
00052	2020.7	0	Female	25	＜55	≤55	≤40	60	1.68	21.3	＜25	1.8	≥0.91cm	Absent	Absent	Smooth	＞1	Absent	No	No	Yes	Yes	Upper	Upper	Microcalcification	＞0mm	1.7	＞10mm	Absent	Absent	Absent	Present	Absent	Absent	Present	5	9	10	25
00053	2020.7	0	Female	34	＜55	≤55	≤40	70	1.62	26.7	≥25	2.83	≥0.91cm	Present	Present	Non-smooth	＜1	Absent	Little	Yes	Yes	No	Middle	Un-upper	Microcalcification	0mm	2.8	＞10mm	Present	Present	Present	Absent	Present	Absent	Present	10	13	14	51
00054	2020.7	0	Female	23	＜55	≤55	≤40	65	1.65	23.9	＜25	2.36	≥0.91cm	Present	Present	Non-smooth	＜1	Absent	No	Yes	Yes	No	Middle	Un-upper	Microcalcification	＞0mm	2.3	＞10mm	Present	Absent	Present	Absent	Absent	Absent	Present	4	7	3	10
00055	2020.7	0	Male	31	＜55	≤55	≤40	63	1.76	20.3	＜25	1.19	≥0.91cm	Absent	Absent	Non-smooth	＜1	Absent	Rich	Yes	Yes	No	Upper	Upper	Microcalcification	＞0mm	0.5	≤10mm	Absent	Absent	Absent	Absent	Absent	Absent	Absent	9	9	12	16
00056	2020.7	0	Female	23	＜55	≤55	≤40	45	1.5	20	＜25	4	≥0.91cm	Present	Present	Non-smooth	＜1	Absent	Rich	Yes	Yes	No	Whole	Un-upper	Microcalcification	0mm	2.5	＞10mm	Present	Present	Present	Absent	Absent	Present	Absent	7	11	2	22
00057	2020.7	0	Female	38	＜55	≤55	≤40	71	1.68	25.2	≥25	0.56	＜0.91cm	Absent	Absent	Non-smooth	＞1	Absent	No	No	Yes	Yes	Middle	Un-upper	Absent	＞0mm	0.4	≤10mm	Present	Present	Absent	Absent	Absent	Absent	Present	3	5	3	14
00058	2020.7	0	Female	45	＜55	≤55	＞40	65	1.6	25.4	≥25	1.31	≥0.91cm	Absent	Absent	Non-smooth	＞1	Absent	No	No	Yes	Yes	Upper	Upper	Absent	0mm	1.3	＞10mm	Absent	Absent	Absent	Absent	Present	Absent	Present	2	3	6	22
00059	2020.7	0	Female	40	＜55	≤55	≤40	70	1.65	25.7	≥25	3.35	≥0.91cm	Present	Present	Non-smooth	＜1	Absent	Little	Yes	No	No	Whole	Un-upper	Microcalcification	＞0mm	3.2	＞10mm	Present	Present	Present	Absent	Present	Absent	Absent	3	9	3	24
00060	2020.7	0	Female	34	＜55	≤55	≤40	52	1.62	19.8	＜25	0.99	≥0.91cm	Present	Present	Non-smooth	＜1	Absent	Little	Yes	No	No	Lower	Un-upper	Microcalcification	0mm	0.8	≤10mm	Present	Present	Present	Absent	Present	Absent	Present	5	7	4	21
00061	2020.8	0	Female	21	＜55	≤55	≤40	55	1.74	18.2	＜25	0.88	＜0.91cm	Absent	Absent	Non-smooth	＞1	Absent	No	No	Yes	Yes	Upper	Upper	Microcalcification	＞0mm	0.8	≤10mm	Absent	Absent	Absent	Absent	Absent	Absent	Present	3	10	8	78
00062	2020.8	0	Male	17	＜55	≤55	≤40	60	1.7	20.8	＜25	1.6	≥0.91cm	Absent	Absent	Non-smooth	＞1	Absent	Rich	Yes	Yes	No	Lower	Un-upper	Macrocalcification	0mm	1.3	＞10mm	Absent	Absent	Absent	Absent	Absent	Absent	Present	13	13	6	36
00063	2020.8	0	Female	37	＜55	≤55	≤40	45	1.5	20	＜25	1.17	≥0.91cm	Present	Absent	Non-smooth	＞1	Absent	No	Yes	Yes	No	Middle	Un-upper	Microcalcification	＞0mm	1.8	＞10mm	Absent	Absent	Absent	Absent	Absent	Absent	Absent	5	5	6	22
00064	2020.8	0	Female	38	＜55	≤55	≤40	71	1.65	26.1	≥25	2.86	≥0.91cm	Present	Present	Non-smooth	＜1	Absent	No	Yes	Yes	No	Lower	Un-upper	Microcalcification	0mm	2	＞10mm	Present	Present	Present	Absent	Absent	Absent	Absent	11	11	9	46
00065	2020.8	0	Female	18	＜55	≤55	≤40	53	1.65	19.5	＜25	3.04	≥0.91cm	Present	Present	Non-smooth	＞1	Present	Rich	Yes	Yes	No	Lower	Un-upper	Microcalcification	＜0mm	2	＞10mm	Present	Present	Absent	Absent	Absent	Present	Absent	6	12	9	36
00066	2020.8	0	Female	67	≥55	＞55	＞40	66	1.6	25.8	≥25	0.56	＜0.91cm	Absent	Absent	Non-smooth	＜1	Absent	No	No	No	No	Middle	Un-upper	Absent	＞0mm	0.5	≤10mm	Present	Present	Absent	Absent	Absent	Absent	Present	1	8	1	28
00067	2020.8	0	Female	32	＜55	≤55	≤40	75	1.72	25.4	≥25	1.67	≥0.91cm	Present	Present	Non-smooth	＞1	Absent	No	Yes	No	No	Upper	Upper	Microcalcification	＞0mm	1.8	＞10mm	Present	Absent	Present	Present	Absent	Absent	Present	6	17	5	17
00068	2020.8	0	Female	18	＜55	≤55	≤40	84	1.66	30.5	≥25	6.67	≥0.91cm	Absent	Absent	Smooth	＞1	Absent	No	No	No	No	Whole	Un-upper	Absent	0mm	6	＞10mm	Absent	Absent	Absent	Absent	Absent	Absent	Present	5	6	16	36
00069	2020.8	0	Female	35	＜55	≤55	≤40	63	1.59	24.9	＜25	0.96	≥0.91cm	Present	Present	Non-smooth	＞1	Absent	Little	Yes	Yes	No	Upper	Upper	Microcalcification	＞0mm	0.9	≤10mm	Present	Present	Present	Absent	Absent	Absent	Absent	6	11	8	17
00070	2020.8	0	Male	69	≥55	＞55	＞40	67	1.68	23.7	＜25	0.58	＜0.91cm	Present	Present	Non-smooth	＞1	Absent	No	Yes	Yes	No	Lower	Un-upper	Absent	＞0mm	0.7	≤10mm	Present	Present	Present	Absent	Absent	Absent	Present	1	8	2	18
00071	2020.8	0	Female	34	＜55	≤55	≤40	70	1.7	24.2	＜25	2.45	≥0.91cm	Present	Present	Non-smooth	＜1	Absent	Rich	No	Yes	Yes	Lower	Un-upper	Microcalcification	0mm	2.5	＞10mm	Present	Present	Present	Absent	Absent	Absent	Present	1	1	8	24
00072	2020.8	0	Female	39	＜55	≤55	≤40	57	1.62	21.7	＜25	1.65	≥0.91cm	Absent	Absent	Non-smooth	＜1	Absent	Rich	Yes	Yes	No	Upper	Upper	Microcalcification	＞0mm	1.5	＞10mm	Absent	Absent	Absent	Absent	Present	Absent	Present	2	5	7	18
00073	2020.8	0	Female	42	＜55	≤55	＞40	77	1.62	29.3	≥25	1.2	≥0.91cm	Present	Present	Non-smooth	＞1	Absent	Rich	No	Yes	Yes	Middle	Un-upper	Microcalcification	＞0mm	1.2	＞10mm	Present	Absent	Present	Present	Absent	Absent	Absent	1	3	8	38
00074	2020.9	0	Male	54	＜55	≤55	＞40	70	1.65	25.7	≥25	0.76	＜0.91cm	Present	Absent	Non-smooth	＞1	Absent	No	Yes	No	No	Middle	Un-upper	Microcalcification	＞0mm	1	≤10mm	Present	Present	Present	Present	Absent	Absent	Absent	2	7	11	32
00075	2020.9	0	Female	37	＜55	≤55	≤40	58	1.6	22.7	＜25	1.07	≥0.91cm	Present	Present	Non-smooth	＞1	Absent	No	Yes	Yes	No	Middle	Un-upper	Microcalcification	＞0mm	1	≤10mm	Present	Absent	Present	Absent	Absent	Absent	Present	10	20	5	16
00076	2020.9	0	Male	31	＜55	≤55	≤40	85	1.71	29.1	≥25	2.12	≥0.91cm	Absent	Absent	Non-smooth	＜1	Absent	No	No	Yes	Yes	Upper	Upper	Microcalcification	＞0mm	1.7	＞10mm	Absent	Absent	Absent	Absent	Absent	Absent	Present	6	11	5	22
00077	2020.9	0	Female	36	＜55	≤55	≤40	58	1.64	21.6	＜25	2.57	≥0.91cm	Present	Present	Non-smooth	＞1	Absent	No	No	Yes	Yes	Lower	Un-upper	Microcalcification	0mm	3	＞10mm	Present	Absent	Present	Absent	Absent	Absent	Absent	7	13	8	59
00078	2020.9	0	Female	38	＜55	≤55	≤40	80	1.58	32	≥25	1.35	≥0.91cm	Present	Absent	Non-smooth	＞1	Absent	Little	No	No	No	Middle	Un-upper	Microcalcification	＞0mm	1	≤10mm	Present	Present	Absent	Absent	Absent	Absent	Present	7	11	5	18
00079	2020.9	0	Female	50	＜55	≤55	＞40	55	1.6	21.5	＜25	1.16	≥0.91cm	Present	Present	Smooth	＞1	Absent	Rich	No	Yes	Yes	Middle	Un-upper	Microcalcification	＞0mm	1	≤10mm	Present	Present	Present	Absent	Present	Absent	Present	9	10	2	10
00080	2020.9	0	Male	35	＜55	≤55	≤40	81	1.7	28	≥25	1.14	≥0.91cm	Absent	Absent	Non-smooth	＜1	Absent	No	Yes	Yes	No	Lower	Un-upper	Microcalcification	＞0mm	0.9	≤10mm	Present	Absent	Present	Absent	Absent	Absent	Present	2	3	2	14
00081	2020.9	0	Female	27	＜55	≤55	≤40	72	1.56	29.6	≥25	1.58	≥0.91cm	Present	Absent	Non-smooth	＜1	Absent	No	No	Yes	Yes	Upper	Upper	Microcalcification	＞0mm	1.2	＞10mm	Absent	Absent	Absent	Absent	Present	Absent	Present	3	5	16	48
00082	2020.9	0	Female	31	＜55	≤55	≤40	65	1.72	22	＜25	0.79	＜0.91cm	Absent	Absent	Non-smooth	＞1	Absent	No	Yes	Yes	No	Upper	Upper	Microcalcification	0mm	0.7	≤10mm	Present	Absent	Absent	Absent	Absent	Absent	Present	3	5	7	13
00083	2020.10	0	Male	34	＜55	≤55	≤40	110	1.8	34	≥25	1.44	≥0.91cm	Absent	Absent	Non-smooth	＞1	Absent	No	No	Yes	Yes	Middle	Un-upper	Microcalcification	0mm	1.5	＞10mm	Absent	Absent	Absent	Absent	Absent	Absent	Present	3	6	2	12
00084	2020.10	0	Female	35	＜55	≤55	≤40	65	1.63	24.5	＜25	1.79	≥0.91cm	Absent	Absent	Non-smooth	＞1	Absent	No	Yes	Yes	No	Middle	Un-upper	Microcalcification	＞0mm	2.6	＞10mm	Absent	Absent	Absent	Absent	Absent	Absent	Present	6	6	5	14
00085	2020.10	0	Female	69	≥55	＞55	＞40	56	1.58	22.4	＜25	3.3	≥0.91cm	Present	Absent	Smooth	＜1	Present	No	No	Yes	Yes	Whole	Un-upper	Macrocalcification	＜0mm	5	＞10mm	Present	Absent	Present	Absent	Present	Absent	Present	2	3	3	11
00086	2020.10	0	Female	52	＜55	≤55	＞40	69	1.5	30.7	≥25	1.06	≥0.91cm	Present	Present	Non-smooth	＜1	Absent	No	Yes	No	No	Middle	Un-upper	Microcalcification	0mm	1.3	＞10mm	Present	Absent	Present	Absent	Absent	Absent	Absent	5	7	2	18
00087	2020.10	0	Female	38	＜55	≤55	≤40	65	1.6	25.4	≥25	0.82	＜0.91cm	Absent	Absent	Smooth	＞1	Absent	Little	Yes	Yes	No	Lower	Un-upper	Microcalcification	0mm	0.7	≤10mm	Absent	Absent	Absent	Absent	Absent	Absent	Present	3	6	2	7
00088	2020.10	0	Female	33	＜55	≤55	≤40	63	1.58	25.2	≥25	1.57	≥0.91cm	Present	Absent	Non-smooth	＞1	Present	No	Yes	Yes	No	Middle	Un-upper	Microcalcification	＜0mm	1.7	＞10mm	Present	Present	Absent	Absent	Absent	Absent	Present	12	12	2	10
00089	2020.10	0	Male	44	＜55	≤55	＞40	85	1.74	28.1	≥25	1.61	≥0.91cm	Absent	Absent	Non-smooth	＞1	Absent	No	No	Yes	Yes	Lower	Un-upper	Microcalcification	＞0mm	1.2	＞10mm	Absent	Absent	Absent	Absent	Present	Present	Absent	9	11	8	21
00090	2020.10	0	Male	41	＜55	≤55	＞40	90	1.75	29.4	≥25	2.23	≥0.91cm	Present	Absent	Non-smooth	＜1	Absent	No	Yes	Yes	No	Middle	Un-upper	Microcalcification	＞0mm	2	＞10mm	Present	Present	Present	Absent	Absent	Absent	Present	3	5	18	33
00091	2020.10	0	Female	25	＜55	≤55	≤40	70	1.65	25.7	≥25	0.98	≥0.91cm	Present	Present	Non-smooth	＞1	Absent	No	Yes	Yes	No	Middle	Un-upper	Microcalcification	＞0mm	1	≤10mm	Present	Absent	Present	Absent	Absent	Present	Absent	8	8	6	18
00092	2020.10	1	Female	60	≥55	＞55	＞40	70	1.68	24.8	＜25	1.2	≥0.91cm	Present	Present	Non-smooth	＞1	Absent	No	Yes	Yes	No	Middle	Un-upper	Microcalcification	0mm	1	≤10mm	Present	Present	Present	Absent	Present	Absent	Present	0	3	1	5
00093	2020.10	0	Male	16	＜55	≤55	≤40	110	1.8	34	≥25	2.97	≥0.91cm	Present	Absent	Smooth	＜1	Absent	Rich	Yes	Yes	No	Middle	Un-upper	Microcalcification	0mm	2.5	＞10mm	Present	Present	Present	Present	Absent	Absent	Absent	12	17	6	22
00094	2020.10	0	Female	26	＜55	≤55	≤40	70	1.62	26.7	≥25	2.14	≥0.91cm	Absent	Absent	Non-smooth	＞1	Absent	No	Yes	Yes	No	Middle	Un-upper	Microcalcification	0mm	2	＞10mm	Absent	Absent	Absent	Absent	Present	Present	Present	11	17	2	23
00095	2020.10	0	Male	39	＜55	≤55	≤40	78	1.76	25.2	≥25	3.9	≥0.91cm	Present	Present	Non-smooth	＜1	Absent	No	Yes	Yes	No	Whole	Un-upper	Microcalcification	0mm	4.5	＞10mm	Present	Present	Present	Absent	Present	Absent	Absent	11	14	7	36
00096	2020.11	0	Female	49	＜55	≤55	＞40	50	1.6	19.5	＜25	1.1	≥0.91cm	Absent	Absent	Non-smooth	＞1	Absent	No	No	Yes	Yes	Upper	Upper	Microcalcification	＞0mm	1	≤10mm	Absent	Absent	Absent	Absent	Absent	Absent	Present	5	10	10	17
00097	2020.11	0	Female	39	＜55	≤55	≤40	68	1.54	28.7	≥25	1.05	≥0.91cm	Absent	Absent	Non-smooth	＞1	Absent	No	Yes	No	No	Middle	Un-upper	Absent	＞0mm	1	≤10mm	Absent	Absent	Absent	Absent	Absent	Absent	Present	5	13	4	22
00098	2020.11	0	Female	41	＜55	≤55	＞40	49	1.59	19.4	＜25	0.52	＜0.91cm	Absent	Absent	Non-smooth	＞1	Absent	Little	Yes	Yes	No	Middle	Un-upper	Microcalcification	0mm	0.4	≤10mm	Absent	Absent	Absent	Absent	Absent	Absent	Present	2	6	2	17
00099	2020.11	0	Female	21	＜55	≤55	≤40	55	1.65	20.2	＜25	1.98	≥0.91cm	Absent	Absent	Non-smooth	＜1	Absent	Rich	Yes	Yes	No	Upper	Upper	Macrocalcification	0mm	1.5	＞10mm	Absent	Absent	Absent	Absent	Absent	Absent	Present	3	4	8	24
00100	2020.11	0	Female	40	＜55	≤55	≤40	73	1.71	25	≥25	1.16	≥0.91cm	Present	Absent	Non-smooth	＜1	Absent	Little	Yes	No	No	Middle	Un-upper	Microcalcification	0mm	1.2	＞10mm	Present	Present	Present	Absent	Absent	Absent	Present	4	6	3	11
00101	2020.11	0	Male	40	＜55	≤55	≤40	66	1.68	23.4	＜25	1.26	≥0.91cm	Absent	Absent	Non-smooth	＜1	Absent	No	Yes	No	No	Lower	Un-upper	Macrocalcification	0mm	1	≤10mm	Absent	Absent	Absent	Absent	Absent	Present	Absent	20	30	7	22
00102	2020.11	0	Female	41	＜55	≤55	＞40	60	1.55	25	≥25	1.94	≥0.91cm	Present	Present	Non-smooth	＜1	Absent	Little	No	Yes	Yes	Middle	Un-upper	Macrocalcification	0mm	1.5	＞10mm	Present	Present	Present	Absent	Absent	Absent	Present	8	10	3	14
00103	2020.11	0	Female	31	＜55	≤55	≤40	57	1.7	19.7	＜25	2.02	≥0.91cm	Present	Absent	Non-smooth	＞1	Absent	Rich	Yes	Yes	No	Upper	Upper	Microcalcification	0mm	1	≤10mm	Absent	Absent	Absent	Absent	Present	Present	Present	14	23	6	14
00104	2020.11	0	Female	63	≥55	＞55	＞40	78	1.53	33.3	≥25	3	≥0.91cm	Absent	Absent	Non-smooth	＜1	Present	No	Yes	Yes	No	Middle	Un-upper	Microcalcification	＜0mm	2	＞10mm	Present	Absent	Present	Absent	Absent	Absent	Absent	9	9	10	25
00105	2020.11	0	Male	40	＜55	≤55	≤40	100	1.87	28.6	≥25	1.37	≥0.91cm	Present	Absent	Non-smooth	＜1	Absent	No	Yes	Yes	No	Lower	Un-upper	Microcalcification	＞0mm	1.8	＞10mm	Present	Present	Absent	Absent	Absent	Absent	Present	4	4	6	10
00106	2020.11	0	Female	34	＜55	≤55	≤40	84	1.68	29.8	≥25	2.03	≥0.91cm	Absent	Absent	Non-smooth	＜1	Absent	Little	Yes	Yes	No	Middle	Un-upper	Microcalcification	＞0mm	1.8	＞10mm	Absent	Absent	Absent	Absent	Absent	Absent	Present	5	5	9	15
00107	2020.12	0	Male	44	＜55	≤55	＞40	70	1.75	22.9	＜25	1.55	≥0.91cm	Present	Present	Non-smooth	＜1	Absent	Rich	Yes	Yes	No	Lower	Un-upper	Absent	＞0mm	1.2	＞10mm	Present	Present	Present	Absent	Absent	Absent	Absent	10	14	3	41
00108	2020.12	0	Female	30	＜55	≤55	≤40	55	1.65	20.2	＜25	1.3	≥0.91cm	Present	Absent	Non-smooth	＜1	Absent	No	Yes	Yes	No	Middle	Un-upper	Microcalcification	＞0mm	0.5	≤10mm	Absent	Absent	Absent	Absent	Absent	Present	Absent	12	19	3	38
00109	2020.12	0	Female	33	＜55	≤55	≤40	62	1.72	21	＜25	0.54	＜0.91cm	Present	Absent	Non-smooth	＞1	Absent	No	Yes	Yes	No	Upper	Upper	Microcalcification	＞0mm	0.4	≤10mm	Present	Present	Absent	Absent	Absent	Absent	Present	8	11	13	28
00110	2020.12	0	Female	29	＜55	≤55	≤40	60	1.6	23.4	＜25	0.75	＜0.91cm	Absent	Absent	Non-smooth	＞1	Absent	No	Yes	Yes	No	Upper	Upper	Microcalcification	0mm	0.5	≤10mm	Absent	Absent	Absent	Absent	Absent	Absent	Present	1	1	7	21
00111	2020.12	0	Female	36	＜55	≤55	≤40	70	1.67	25.1	≥25	3	≥0.91cm	Present	Present	Non-smooth	＜1	Absent	Little	Yes	Yes	No	Middle	Un-upper	Microcalcification	0mm	2.6	＞10mm	Present	Absent	Present	Absent	Present	Absent	Present	4	5	7	20
00112	2020.12	0	Female	31	＜55	≤55	≤40	56	1.68	19.8	＜25	0.68	＜0.91cm	Present	Present	Non-smooth	＜1	Absent	Little	No	No	No	Upper	Upper	Microcalcification	＞0mm	0.8	≤10mm	Present	Absent	Present	Absent	Absent	Absent	Absent	4	8	1	14
00113	2020.12	0	Female	31	＜55	≤55	≤40	55	1.55	22.9	＜25	1.67	≥0.91cm	Absent	Absent	Non-smooth	＞1	Absent	No	Yes	No	No	Lower	Un-upper	Microcalcification	＞0mm	1.7	＞10mm	Absent	Absent	Absent	Absent	Absent	Absent	Present	2	0	1	25
00114	2020.12	0	Male	47	＜55	≤55	＞40	73	1.7	25.3	≥25	1.03	≥0.91cm	Present	Absent	Non-smooth	＞1	Absent	No	Yes	Yes	No	Middle	Un-upper	Microcalcification	0mm	0.8	≤10mm	Present	Present	Absent	Absent	Absent	Absent	Present	11	13	4	43
00115	2020.12	0	Male	52	＜55	≤55	＞40	80	1.78	25.2	≥25	1.32	≥0.91cm	Absent	Absent	Smooth	＜1	Absent	No	No	Yes	Yes	Middle	Un-upper	Microcalcification	＞0mm	1.3	＞10mm	Absent	Absent	Absent	Absent	Absent	Absent	Present	7	8	2	18
00116	2020.12	0	Female	36	＜55	≤55	≤40	55	1.6	21.5	＜25	4.48	≥0.91cm	Absent	Absent	Non-smooth	＜1	Absent	Rich	Yes	Yes	No	Whole	Un-upper	Microcalcification	0mm	5.5	＞10mm	Absent	Absent	Absent	Absent	Absent	Present	Absent	2	9	2	29
00117	2020.12	0	Female	35	＜55	≤55	≤40	52	1.5	23.1	＜25	0.97	≥0.91cm	Absent	Absent	Smooth	＜1	Absent	No	Yes	Yes	No	Upper	Upper	Microcalcification	0mm	1.2	＞10mm	Absent	Absent	Absent	Absent	Absent	Absent	Present	3	16	4	33
00118	2020.12	0	Female	51	＜55	≤55	＞40	65	1.65	23.9	＜25	1.63	≥0.91cm	Present	Present	Non-smooth	＞1	Absent	No	No	Yes	Yes	Middle	Un-upper	Macrocalcification	＞0mm	2.2	＞10mm	Present	Present	Present	Absent	Absent	Absent	Absent	7	11	5	22
00119	2020.12	0	Male	33	＜55	≤55	≤40	90	1.76	29.1	≥25	2.39	≥0.91cm	Absent	Absent	Non-smooth	＜1	Absent	No	No	Yes	Yes	Lower	Un-upper	Microcalcification	0mm	2.2	＞10mm	Present	Present	Absent	Absent	Absent	Absent	Present	4	9	6	17
00120	2020.12	0	Male	60	≥55	＞55	＞40	77	1.65	28.3	≥25	2.98	≥0.91cm	Present	Present	Non-smooth	＞1	Absent	No	No	Yes	Yes	Middle	Un-upper	Macrocalcification	＞0mm	3	＞10mm	Absent	Absent	Absent	Absent	Present	Absent	Present	6	8	2	4
00121	2020.12	0	Female	30	＜55	≤55	≤40	72	1.62	27.4	≥25	3.19	≥0.91cm	Present	Present	Non-smooth	＜1	Absent	Rich	Yes	Yes	No	Middle	Un-upper	Microcalcification	0mm	3	＞10mm	Present	Present	Present	Absent	Absent	Absent	Absent	5	14	13	34
00122	2020.12	0	Male	42	＜55	≤55	＞40	110	1.92	29.8	≥25	0.91	≥0.91cm	Present	Present	Non-smooth	＞1	Absent	No	Yes	Yes	No	Lower	Un-upper	Microcalcification	＞0mm	0.7	≤10mm	Present	Present	Present	Absent	Absent	Absent	Absent	8	9	4	19
00123	2020.12	0	Female	43	＜55	≤55	＞40	52	1.55	21.6	＜25	5.74	≥0.91cm	Present	Present	Smooth	＜1	Absent	Rich	No	Yes	Yes	Whole	Un-upper	Absent	0mm	4	＞10mm	Present	Absent	Present	Absent	Absent	Absent	Absent	1	1	1	13
00124	2020.12	0	Male	33	＜55	≤55	≤40	115	1.8	35.5	≥25	1.26	≥0.91cm	Present	Present	Non-smooth	＞1	Present	No	Yes	Yes	No	Middle	Un-upper	Macrocalcification	＜0mm	0.8	≤10mm	Present	Present	Present	Absent	Absent	Absent	Absent	5	7	7	12
00125	2020.12	0	Female	49	＜55	≤55	＞40	65	1.58	26	≥25	1.6	≥0.91cm	Present	Present	Non-smooth	＜1	Absent	Little	No	Yes	Yes	Middle	Un-upper	Macrocalcification	0mm	2.5	＞10mm	Present	Present	Present	Absent	Absent	Absent	Present	3	10	2	34
00126	2020.12	0	Female	58	≥55	＞55	＞40	63	1.63	23.7	＜25	1.04	≥0.91cm	Absent	Absent	Non-smooth	＞1	Absent	No	No	No	No	Upper	Upper	Macrocalcification	0mm	1	≤10mm	Absent	Absent	Absent	Absent	Absent	Absent	Present	1	4	2	46
00127	2020.12	0	Female	40	＜55	≤55	≤40	77	1.65	28.3	≥25	0.96	≥0.91cm	Present	Absent	Non-smooth	＞1	Absent	No	Yes	Yes	No	Lower	Un-upper	Microcalcification	0mm	1	≤10mm	Absent	Absent	Absent	Absent	Absent	Present	Present	9	12	1	11
00128	2020.12	0	Male	42	＜55	≤55	＞40	94	1.67	33.7	≥25	2.38	≥0.91cm	Present	Present	Non-smooth	＜1	Absent	Little	No	No	No	Upper	Upper	Microcalcification	0mm	1.2	＞10mm	Present	Present	Present	Absent	Absent	Absent	Absent	7	7	5	8
00129	2020.12	0	Female	52	＜55	≤55	＞40	66	1.64	24.5	＜25	3.21	≥0.91cm	Present	Absent	Non-smooth	＞1	Absent	No	Yes	Yes	No	Upper	Upper	Absent	0mm	2.3	＞10mm	Present	Present	Present	Absent	Absent	Absent	Absent	2	2	4	24
00130	2020.12	0	Female	37	＜55	≤55	≤40	63	1.63	23.7	＜25	1.26	≥0.91cm	Absent	Absent	Non-smooth	＞1	Absent	No	No	Yes	Yes	Upper	Upper	Microcalcification	0mm	1	≤10mm	Absent	Absent	Absent	Absent	Absent	Present	Absent	4	14	2	15
00131	2020.12	0	Male	23	＜55	≤55	≤40	83	1.83	24.8	＜25	0.86	＜0.91cm	Present	Absent	Non-smooth	＞1	Absent	No	Yes	Yes	No	Lower	Un-upper	Microcalcification	0mm	1.2	＞10mm	Present	Present	Absent	Absent	Absent	Absent	Present	17	19	7	18
00132	2020.12	0	Female	43	＜55	≤55	＞40	47	1.6	18.4	＜25	1.8	≥0.91cm	Present	Absent	Non-smooth	＞1	Present	No	Yes	Yes	No	Middle	Un-upper	Microcalcification	＜0mm	2	＞10mm	Present	Absent	Present	Absent	Present	Present	Present	1	4	4	10
00133	2020.12	0	Female	41	＜55	≤55	＞40	86	1.6	33.6	≥25	1.97	≥0.91cm	Present	Present	Non-smooth	＞1	Present	No	No	No	No	Middle	Un-upper	Microcalcification	＜0mm	2	＞10mm	Present	Absent	Present	Present	Absent	Absent	Absent	1	10	1	31
00134	2021.1	0	Male	47	＜55	≤55	＞40	85	1.8	26.2	≥25	1.64	≥0.91cm	Absent	Absent	Non-smooth	＜1	Absent	No	No	Yes	Yes	Middle	Un-upper	Absent	0mm	1.8	＞10mm	Absent	Absent	Absent	Absent	Present	Present	Absent	1	8	2	11
00135	2021.1	0	Female	34	＜55	≤55	≤40	59	1.7	20.4	＜25	0.83	＜0.91cm	Absent	Absent	Non-smooth	＞1	Absent	No	Yes	Yes	No	Upper	Upper	Absent	＞0mm	0.5	≤10mm	Absent	Absent	Absent	Absent	Absent	Absent	Present	5	10	3	8
00136	2021.1	0	Female	38	＜55	≤55	≤40	67	1.65	24.6	＜25	2.04	≥0.91cm	Present	Present	Non-smooth	＜1	Present	No	Yes	Yes	No	Middle	Un-upper	Microcalcification	＜0mm	2	＞10mm	Present	Present	Present	Absent	Present	Absent	Absent	1	4	6	25
00137	2021.1	0	Female	39	＜55	≤55	≤40	73	1.6	28.5	≥25	1.61	≥0.91cm	Present	Present	Non-smooth	＜1	Absent	No	Yes	Yes	No	Middle	Un-upper	Microcalcification	＞0mm	1.5	＞10mm	Present	Absent	Present	Absent	Absent	Present	Absent	3	18	1	19
00138	2021.1	0	Male	24	＜55	≤55	≤40	81	1.83	24.2	＜25	1.76	≥0.91cm	Absent	Absent	Non-smooth	＞1	Absent	No	Yes	Yes	No	Middle	Un-upper	Microcalcification	0mm	1.8	＞10mm	Present	Present	Present	Absent	Absent	Absent	Absent	10	10	14	37
00139	2021.1	0	Male	39	＜55	≤55	≤40	105	1.83	31.4	≥25	1.65	≥0.91cm	Absent	Absent	Non-smooth	＜1	Absent	No	Yes	Yes	No	Middle	Un-upper	Microcalcification	0mm	1	≤10mm	Absent	Absent	Absent	Absent	Absent	Absent	Present	3	3	1	20
00140	2021.1	0	Male	31	＜55	≤55	≤40	80	1.7	27.7	≥25	1.66	≥0.91cm	Absent	Absent	Non-smooth	＜1	Present	No	Yes	Yes	No	Middle	Un-upper	Microcalcification	＜0mm	1.8	＞10mm	Absent	Absent	Absent	Absent	Absent	Absent	Present	6	7	2	9
00141	2021.1	0	Female	21	＜55	≤55	≤40	50	1.6	19.5	＜25	1.53	≥0.91cm	Present	Present	Non-smooth	＜1	Absent	No	Yes	Yes	No	Middle	Un-upper	Macrocalcification	0mm	1.2	＞10mm	Present	Absent	Present	Absent	Absent	Absent	Present	8	11	4	12
00142	2021.1	0	Male	68	≥55	＞55	＞40	90	1.8	27.8	≥25	3.89	≥0.91cm	Present	Present	Non-smooth	＞1	Present	No	No	Yes	Yes	Whole	Un-upper	Macrocalcification	＜0mm	3.5	＞10mm	Present	Present	Present	Absent	Present	Present	Absent	4	11	5	26
00143	2021.1	0	Male	27	＜55	≤55	≤40	55	1.65	20.2	＜25	1.08	≥0.91cm	Present	Present	Smooth	＜1	Absent	No	No	No	No	Lower	Un-upper	Microcalcification	＞0mm	0.8	≤10mm	Present	Present	Present	Absent	Absent	Absent	Present	2	2	5	9
00144	2021.2	0	Female	47	＜55	≤55	＞40	67	1.64	24.9	＜25	3.16	≥0.91cm	Present	Present	Non-smooth	＜1	Absent	No	No	No	No	Lower	Un-upper	Microcalcification	0mm	3.1	＞10mm	Present	Present	Present	Absent	Absent	Present	Absent	5	21	3	8
00145	2021.2	0	Male	33	＜55	≤55	≤40	75	1.7	26	≥25	0.5	＜0.91cm	Present	Present	Non-smooth	＞1	Absent	No	Yes	Yes	No	Middle	Un-upper	Absent	＞0mm	0.6	≤10mm	Present	Absent	Present	Absent	Absent	Absent	Absent	4	8	6	32
00146	2021.2	0	Female	32	＜55	≤55	≤40	58	1.6	22.7	＜25	1.88	≥0.91cm	Absent	Absent	Non-smooth	＜1	Absent	Rich	No	Yes	Yes	Isthmus	Un-upper	Absent	0mm	2	＞10mm	Absent	Absent	Absent	Absent	Present	Absent	Present	1	1	7	21
00147	2021.3	0	Female	14	＜55	≤55	≤40	70	1.7	24.2	＜25	4.51	≥0.91cm	Absent	Absent	Non-smooth	＜1	Absent	No	Yes	Yes	No	Whole	Un-upper	Microcalcification	0mm	3	＞10mm	Present	Present	Present	Absent	Absent	Absent	Present	10	10	9	30
00148	2021.3	0	Male	26	＜55	≤55	≤40	99	1.8	30.6	≥25	1.17	≥0.91cm	Present	Present	Non-smooth	＞1	Absent	Little	No	No	No	Middle	Un-upper	Macrocalcification	0mm	1	≤10mm	Present	Absent	Present	Absent	Absent	Present	Absent	3	12	1	23
00149	2021.3	0	Female	36	＜55	≤55	≤40	72	1.58	28.8	≥25	2.05	≥0.91cm	Absent	Absent	Non-smooth	＜1	Absent	No	Yes	Yes	No	Middle	Un-upper	Macrocalcification	0mm	1	≤10mm	Absent	Absent	Absent	Absent	Present	Absent	Present	2	2	5	11
00150	2021.3	0	Female	59	≥55	＞55	＞40	72	1.6	28.1	≥25	1.16	≥0.91cm	Present	Present	Non-smooth	＞1	Present	No	Yes	No	No	Middle	Un-upper	Macrocalcification	＜0mm	1.5	＞10mm	Absent	Absent	Absent	Absent	Absent	Absent	Present	6	6	4	4
00151	2021.3	0	Female	36	＜55	≤55	≤40	70	1.62	26.7	≥25	2.07	≥0.91cm	Absent	Absent	Non-smooth	＜1	Absent	Little	No	No	No	Middle	Un-upper	Microcalcification	0mm	1.3	＞10mm	Present	Present	Absent	Absent	Absent	Present	Present	4	5	3	15
00152	2021.3	0	Female	60	≥55	＞55	＞40	67	1.69	23.5	＜25	1.03	≥0.91cm	Present	Absent	Non-smooth	＜1	Absent	No	Yes	No	No	Upper	Upper	Macrocalcification	0mm	0.8	≤10mm	Absent	Absent	Absent	Absent	Absent	Absent	Present	1	1	2	16
00153	2021.3	0	Female	64	≥55	＞55	＞40	50	1.55	20.8	＜25	1.4	≥0.91cm	Absent	Absent	Non-smooth	＞1	Present	No	No	No	No	Middle	Un-upper	Macrocalcification	＜0mm	1.2	＞10mm	Present	Absent	Present	Absent	Absent	Absent	Present	4	6	2	19
00154	2021.3	0	Female	46	＜55	≤55	＞40	76	1.6	29.7	≥25	1.91	≥0.91cm	Present	Present	Non-smooth	＞1	Present	No	Yes	Yes	No	Upper	Upper	Macrocalcification	＜0mm	3.2	＞10mm	Present	Present	Present	Absent	Present	Absent	Present	4	6	9	26
00155	2021.3	0	Male	34	＜55	≤55	≤40	88	1.78	27.8	≥25	1.46	≥0.91cm	Present	Present	Non-smooth	＜1	Absent	No	Yes	Yes	No	Middle	Un-upper	Macrocalcification	＞0mm	1.1	＞10mm	Absent	Absent	Absent	Absent	Absent	Absent	Present	1	1	4	21
00156	2021.3	0	Male	41	＜55	≤55	＞40	78	1.71	26.7	≥25	2.97	≥0.91cm	Present	Present	Non-smooth	＜1	Absent	Rich	Yes	Yes	No	Middle	Un-upper	Microcalcification	＞0mm	1.8	＞10mm	Present	Present	Present	Absent	Present	Absent	Absent	4	5	6	41
00157	2021.3	0	Female	30	＜55	≤55	≤40	62	1.6	24.2	＜25	0.4	＜0.91cm	Present	Absent	Non-smooth	＞1	Absent	No	Yes	Yes	No	Middle	Un-upper	Absent	＞0mm	0.2	≤10mm	Present	Absent	Present	Absent	Absent	Absent	Absent	4	10	7	12
00158	2021.3	0	Female	33	＜55	≤55	≤40	84	1.68	29.8	≥25	1.53	≥0.91cm	Present	Absent	Non-smooth	＞1	Absent	No	Yes	Yes	No	Upper	Upper	Absent	0mm	1.3	＞10mm	Present	Present	Absent	Present	Absent	Absent	Present	11	20	6	28
00159	2021.3	0	Male	51	＜55	≤55	＞40	78	1.72	26.4	≥25	1.85	≥0.91cm	Present	Absent	Smooth	＜1	Absent	Little	Yes	Yes	No	Upper	Upper	Microcalcification	0mm	2.6	＞10mm	Absent	Absent	Absent	Absent	Present	Absent	Present	6	6	12	24
00160	2021.3	0	Male	40	＜55	≤55	≤40	83	1.68	29.4	≥25	1.21	≥0.91cm	Present	Present	Non-smooth	＞1	Absent	No	No	Yes	Yes	Upper	Upper	Microcalcification	0mm	0.8	≤10mm	Present	Absent	Present	Absent	Absent	Absent	Absent	3	6	1	27
00161	2021.4	0	Female	34	＜55	≤55	≤40	51	1.6	19.9	＜25	0.63	＜0.91cm	Present	Present	Non-smooth	＜1	Absent	No	Yes	Yes	No	Upper	Upper	Microcalcification	＞0mm	0.7	≤10mm	Present	Present	Present	Absent	Absent	Absent	Absent	5	14	5	15
00162	2021.4	0	Female	64	≥55	＞55	＞40	68	1.61	26.2	≥25	1.76	≥0.91cm	Present	Present	Non-smooth	＞1	Absent	No	No	No	No	Middle	Un-upper	Macrocalcification	0mm	1.5	＞10mm	Present	Absent	Present	Present	Absent	Absent	Absent	4	14	4	44
00163	2021.4	0	Male	37	＜55	≤55	≤40	86	1.74	28.4	≥25	1.3	≥0.91cm	Absent	Absent	Non-smooth	＞1	Absent	No	No	Yes	Yes	Lower	Un-upper	Macrocalcification	0mm	1.5	＞10mm	Absent	Absent	Absent	Absent	Absent	Absent	Present	6	6	3	24
00164	2021.4	0	Female	60	≥55	＞55	＞40	51	1.64	19	＜25	1.27	≥0.91cm	Present	Absent	Non-smooth	＞1	Present	No	No	Yes	Yes	Upper	Upper	Absent	＜0mm	0.5	≤10mm	Present	Absent	Present	Absent	Absent	Absent	Absent	3	3	3	12
00165	2021.4	0	Male	50	＜55	≤55	＞40	67	1.75	21.9	＜25	1.41	≥0.91cm	Present	Present	Non-smooth	＜1	Absent	No	No	Yes	Yes	Middle	Un-upper	Macrocalcification	0mm	1	≤10mm	Present	Present	Present	Absent	Absent	Absent	Absent	4	4	4	34
00166	2021.4	0	Female	53	＜55	≤55	＞40	70	1.54	29.5	≥25	1	≥0.91cm	Present	Present	Non-smooth	＞1	Absent	No	Yes	Yes	No	Upper	Upper	Absent	＞0mm	1.3	＞10mm	Present	Absent	Present	Absent	Absent	Absent	Absent	3	3	4	13
00167	2021.4	0	Female	43	＜55	≤55	＞40	74.5	1.62	28.4	≥25	2.83	≥0.91cm	Absent	Absent	Non-smooth	＜1	Present	No	Yes	Yes	No	Lower	Un-upper	Microcalcification	＜0mm	1.9	＞10mm	Absent	Absent	Absent	Absent	Absent	Absent	Present	4	9	1	14
00168	2021.4	0	Female	34	＜55	≤55	≤40	63	1.62	24	＜25	1.74	≥0.91cm	Present	Present	Non-smooth	＞1	Absent	Rich	Yes	Yes	No	Lower	Un-upper	Microcalcification	0mm	1.1	＞10mm	Present	Absent	Present	Absent	Absent	Present	Absent	2	6	10	48
00169	2021.4	0	Male	32	＜55	≤55	≤40	78	1.72	26.4	≥25	0.52	＜0.91cm	Present	Present	Non-smooth	＞1	Absent	No	Yes	Yes	No	Upper	Upper	Microcalcification	＞0mm	0.9	≤10mm	Present	Present	Present	Absent	Absent	Absent	Absent	16	16	8	38
00170	2021.4	0	Female	47	＜55	≤55	＞40	60	1.64	22.3	＜25	1.54	≥0.91cm	Present	Present	Non-smooth	＞1	Present	No	Yes	Yes	No	Middle	Un-upper	Microcalcification	＜0mm	1.5	＞10mm	Present	Present	Present	Absent	Absent	Absent	Absent	9	16	6	36
00171	2021.4	0	Female	50	＜55	≤55	＞40	60	1.66	21.8	＜25	1.28	≥0.91cm	Absent	Absent	Non-smooth	＜1	Absent	No	Yes	No	No	Lower	Un-upper	Microcalcification	0mm	0.8	≤10mm	Absent	Absent	Absent	Present	Absent	Absent	Present	13	20	2	15
00172	2021.4	0	Male	33	＜55	≤55	≤40	80	1.78	25.2	≥25	3.99	≥0.91cm	Absent	Absent	Non-smooth	＜1	Absent	No	No	Yes	Yes	Whole	Un-upper	Microcalcification	0mm	3	＞10mm	Absent	Absent	Absent	Absent	Absent	Absent	Present	16	16	18	30
00173	2021.5	0	Female	31	＜55	≤55	≤40	45	1.58	18	＜25	1.9	≥0.91cm	Present	Absent	Non-smooth	＜1	Absent	No	No	Yes	Yes	Lower	Un-upper	Microcalcification	0mm	0.8	≤10mm	Absent	Absent	Absent	Absent	Absent	Absent	Present	9	13	3	15
00174	2021.5	0	Female	27	＜55	≤55	≤40	60	1.65	22	＜25	2.96	≥0.91cm	Present	Present	Non-smooth	＜1	Absent	No	Yes	Yes	No	Lower	Un-upper	Microcalcification	0mm	1.8	＞10mm	Present	Present	Present	Absent	Absent	Absent	Absent	10	10	10	40
00175	2021.5	0	Male	36	＜55	≤55	≤40	92	1.78	29	≥25	1.48	≥0.91cm	Present	Present	Non-smooth	＜1	Absent	No	Yes	Yes	No	Middle	Un-upper	Microcalcification	0mm	1.4	＞10mm	Present	Present	Present	Absent	Absent	Absent	Present	6	8	4	29
00176	2021.5	0	Male	28	＜55	≤55	≤40	115	1.87	32.9	≥25	1.21	≥0.91cm	Absent	Absent	Non-smooth	＜1	Absent	No	No	Yes	Yes	Middle	Un-upper	Microcalcification	0mm	1.4	＞10mm	Absent	Absent	Absent	Absent	Present	Absent	Present	5	7	5	36
00177	2021.5	0	Male	45	＜55	≤55	＞40	76	1.75	24.8	＜25	2.01	≥0.91cm	Absent	Absent	Non-smooth	＜1	Absent	No	No	Yes	Yes	Lower	Un-upper	Macrocalcification	0mm	3	＞10mm	Absent	Absent	Absent	Present	Absent	Absent	Present	2	2	7	26
00178	2021.5	0	Female	35	＜55	≤55	≤40	65	1.6	25.4	≥25	2.67	≥0.91cm	Present	Present	Non-smooth	＜1	Absent	No	Yes	Yes	No	Middle	Un-upper	Microcalcification	＞0mm	2.3	＞10mm	Present	Absent	Present	Absent	Absent	Absent	Absent	5	6	12	47
00179	2021.5	0	Female	27	＜55	≤55	≤40	50	1.62	19.1	＜25	4.03	≥0.91cm	Absent	Absent	Non-smooth	＜1	Absent	No	Yes	Yes	No	Whole	Un-upper	Microcalcification	0mm	3.8	＞10mm	Present	Absent	Present	Absent	Absent	Absent	Absent	8	8	8	27
00180	2021.5	0	Male	51	＜55	≤55	＞40	95	1.8	29.3	≥25	2.58	≥0.91cm	Absent	Absent	Non-smooth	＜1	Absent	No	No	No	No	Lower	Un-upper	Microcalcification	0mm	2.3	＞10mm	Absent	Absent	Absent	Absent	Absent	Absent	Present	4	4	2	20
00181	2021.5	0	Female	30	＜55	≤55	≤40	75	1.65	27.5	≥25	2.25	≥0.91cm	Present	Present	Non-smooth	＜1	Absent	No	No	Yes	Yes	Upper	Upper	Microcalcification	0mm	1.5	＞10mm	Present	Present	Present	Absent	Absent	Absent	Present	6	8	3	27
00182	2021.5	0	Female	29	＜55	≤55	≤40	58	1.55	24.1	＜25	1.6	≥0.91cm	Present	Present	Non-smooth	＞1	Absent	No	Yes	No	No	Middle	Un-upper	Microcalcification	＞0mm	2	＞10mm	Absent	Absent	Absent	Absent	Absent	Absent	Present	6	15	3	16
00183	2021.6	0	Male	41	＜55	≤55	＞40	75	1.68	26.6	≥25	1.95	≥0.91cm	Absent	Absent	Non-smooth	＜1	Absent	No	Yes	No	No	Isthmus	Un-upper	Microcalcification	0mm	1.8	＞10mm	Absent	Absent	Absent	Present	Absent	Absent	Present	5	6	4	18
00184	2021.6	0	Female	44	＜55	≤55	＞40	57	1.62	21.7	＜25	1.75	≥0.91cm	Present	Present	Non-smooth	＜1	Absent	No	Yes	Yes	No	Middle	Un-upper	Microcalcification	＞0mm	1.2	＞10mm	Present	Present	Present	Present	Absent	Absent	Absent	12	14	7	31
00185	2021.6	0	Female	40	＜55	≤55	≤40	47	1.62	17.9	＜25	1.14	≥0.91cm	Present	Absent	Non-smooth	＜1	Absent	Little	Yes	No	No	Middle	Un-upper	Microcalcification	0mm	0.6	≤10mm	Present	Present	Absent	Absent	Present	Absent	Present	4	6	7	14
00186	2021.6	0	Female	31	＜55	≤55	≤40	63	1.68	22.3	＜25	2.57	≥0.91cm	Present	Present	Non-smooth	＜1	Absent	No	No	No	No	Upper	Upper	Microcalcification	0mm	2.5	＞10mm	Present	Present	Present	Absent	Absent	Present	Absent	12	17	5	16
00187	2021.6	0	Female	31	＜55	≤55	≤40	64	1.6	25	≥25	1.97	≥0.91cm	Present	Absent	Non-smooth	＜1	Absent	Little	Yes	Yes	No	Middle	Un-upper	Microcalcification	＞0mm	3.5	＞10mm	Present	Present	Absent	Absent	Present	Absent	Absent	4	10	6	15
00188	2021.6	0	Male	43	＜55	≤55	＞40	84	1.72	28.4	≥25	4	≥0.91cm	Present	Present	Non-smooth	＞1	Absent	Rich	Yes	No	No	Whole	Un-upper	Microcalcification	0mm	4.5	＞10mm	Present	Absent	Present	Present	Absent	Absent	Absent	10	10	4	15
00189	2021.6	0	Female	21	＜55	≤55	≤40	105	1.6	41	≥25	1.31	≥0.91cm	Absent	Absent	Non-smooth	＜1	Absent	No	No	Yes	Yes	Upper	Upper	Microcalcification	0mm	1.2	＞10mm	Absent	Absent	Absent	Absent	Absent	Absent	Present	2	5	2	16
00190	2021.6	0	Female	36	＜55	≤55	≤40	52	1.6	20.3	＜25	1.61	≥0.91cm	Absent	Absent	Non-smooth	＜1	Present	No	Yes	Yes	No	Middle	Un-upper	Microcalcification	＜0mm	1.4	＞10mm	Absent	Absent	Absent	Present	Absent	Absent	Present	5	6	5	18
00191	2021.7	0	Female	48	＜55	≤55	＞40	57	1.56	23.4	＜25	0.97	≥0.91cm	Absent	Absent	Non-smooth	＞1	Absent	No	Yes	Yes	No	Middle	Un-upper	Absent	0mm	1	≤10mm	Absent	Absent	Absent	Absent	Absent	Absent	Present	2	9	1	9
00192	2021.7	0	Male	56	≥55	＞55	＞40	85	1.72	28.7	≥25	1.49	≥0.91cm	Present	Present	Non-smooth	＞1	Absent	Little	No	Yes	Yes	Middle	Un-upper	Microcalcification	0mm	0.7	≤10mm	Present	Absent	Present	Absent	Absent	Absent	Present	5	6	6	35
00193	2021.7	0	Female	48	＜55	≤55	＞40	60	1.65	22	＜25	0.9	＜0.91cm	Present	Present	Non-smooth	＞1	Absent	Little	Yes	No	No	Middle	Un-upper	Microcalcification	0mm	0.8	≤10mm	Present	Present	Present	Absent	Absent	Absent	Absent	1	4	15	30
00194	2021.7	0	Female	32	＜55	≤55	≤40	62	1.62	23.6	＜25	1.35	≥0.91cm	Present	Present	Non-smooth	＞1	Absent	No	Yes	Yes	No	Lower	Un-upper	Microcalcification	0mm	1	≤10mm	Present	Present	Present	Absent	Absent	Present	Absent	10	30	4	16
00195	2021.7	0	Female	30	＜55	≤55	≤40	95	1.67	34.1	≥25	1.28	≥0.91cm	Present	Present	Non-smooth	＞1	Absent	No	Yes	No	No	Middle	Un-upper	Microcalcification	＞0mm	1.4	＞10mm	Present	Present	Present	Absent	Absent	Absent	Absent	3	13	12	27
00196	2021.7	0	Female	32	＜55	≤55	≤40	73	1.67	26.2	≥25	1.76	≥0.91cm	Present	Present	Non-smooth	＞1	Absent	No	Yes	Yes	No	Upper	Upper	Microcalcification	＞0mm	1.8	＞10mm	Present	Present	Present	Absent	Absent	Absent	Absent	10	14	3	31
00197	2021.7	0	Male	38	＜55	≤55	≤40	80	1.75	26.1	≥25	2.73	≥0.91cm	Present	Present	Non-smooth	＜1	Absent	Little	Yes	Yes	No	Middle	Un-upper	Microcalcification	0mm	2.5	＞10mm	Present	Present	Present	Absent	Absent	Absent	Absent	13	15	5	32
00198	2021.7	0	Female	36	＜55	≤55	≤40	75	1.64	27.9	≥25	1.77	≥0.91cm	Present	Present	Non-smooth	＞1	Absent	Little	Yes	No	No	Middle	Un-upper	Microcalcification	＞0mm	1.5	＞10mm	Present	Present	Present	Absent	Present	Absent	Absent	6	13	3	26
00199	2021.7	0	Male	35	＜55	≤55	≤40	85	1.8	26.2	≥25	1.32	≥0.91cm	Present	Present	Non-smooth	＜1	Absent	Little	No	Yes	Yes	Middle	Un-upper	Microcalcification	0mm	1	≤10mm	Present	Present	Present	Absent	Absent	Absent	Absent	4	7	2	31
00200	2021.7	0	Female	46	＜55	≤55	＞40	59	1.68	20.9	＜25	1.25	≥0.91cm	Present	Present	Non-smooth	＜1	Absent	No	Yes	No	No	Lower	Un-upper	Microcalcification	0mm	0.9	≤10mm	Present	Present	Present	Absent	Absent	Absent	Present	6	7	1	15
00201	2021.7	0	Female	46	＜55	≤55	＞40	55	1.6	21.5	＜25	1.62	≥0.91cm	Present	Present	Non-smooth	＜1	Present	Little	Yes	Yes	No	Upper	Upper	Microcalcification	＜0mm	2	＞10mm	Present	Present	Present	Absent	Present	Present	Absent	3	7	2	28
00202	2021.7	0	Female	49	＜55	≤55	＞40	75	1.6	29.3	≥25	1.96	≥0.91cm	Present	Present	Smooth	＜1	Present	Little	No	No	No	Middle	Un-upper	Microcalcification	＜0mm	2	＞10mm	Present	Absent	Present	Absent	Absent	Absent	Present	3	7	3	13
00203	2021.8	0	Female	39	＜55	≤55	≤40	48	1.48	21.9	＜25	0.82	＜0.91cm	Absent	Absent	Non-smooth	＞1	Absent	No	Yes	Yes	No	Isthmus	Un-upper	Microcalcification	0mm	0.8	≤10mm	Absent	Absent	Absent	Absent	Absent	Absent	Present	5	8	2	13
00204	2021.8	0	Female	32	＜55	≤55	≤40	80	1.58	32	≥25	4.79	≥0.91cm	Present	Present	Non-smooth	＜1	Absent	Little	No	Yes	Yes	Whole	Un-upper	Microcalcification	0mm	4	＞10mm	Present	Present	Present	Absent	Present	Absent	Absent	15	16	14	30
00205	2021.8	0	Female	40	＜55	≤55	≤40	70	1.6	27.3	≥25	0.99	≥0.91cm	Absent	Absent	Non-smooth	＞1	Absent	No	Yes	Yes	No	Middle	Un-upper	Microcalcification	＞0mm	0.9	≤10mm	Absent	Absent	Absent	Present	Absent	Absent	Present	5	9	4	43
00206	2021.8	0	Male	69	≥55	＞55	＞40	71	1.65	26.1	≥25	1.56	≥0.91cm	Absent	Absent	Non-smooth	＞1	Present	No	No	Yes	Yes	Lower	Un-upper	Macrocalcification	＜0mm	3	＞10mm	Absent	Absent	Absent	Absent	Present	Absent	Present	7	8	9	31
00207	2021.8	0	Female	31	＜55	≤55	≤40	95	1.68	33.7	≥25	3.26	≥0.91cm	Present	Present	Smooth	＜1	Absent	No	No	No	No	Whole	Un-upper	Absent	0mm	4	＞10mm	Present	Absent	Present	Absent	Absent	Absent	Absent	10	10	2	14
00208	2021.8	0	Female	32	＜55	≤55	≤40	45	1.5	20	＜25	2.75	≥0.91cm	Absent	Absent	Non-smooth	＜1	Absent	Little	Yes	Yes	No	Whole	Un-upper	Microcalcification	0mm	1.9	＞10mm	Absent	Absent	Absent	Absent	Absent	Absent	Present	4	4	2	12
00209	2021.8	0	Male	49	＜55	≤55	＞40	90	1.76	29.1	≥25	1.5	≥0.91cm	Absent	Absent	Non-smooth	＜1	Absent	Little	Yes	Yes	No	Middle	Un-upper	Microcalcification	＞0mm	1	≤10mm	Present	Present	Present	Absent	Absent	Absent	Present	8	8	15	49
00210	2021.8	0	Female	43	＜55	≤55	＞40	64	1.67	22.9	＜25	1.83	≥0.91cm	Present	Present	Non-smooth	＜1	Absent	Little	Yes	Yes	No	Middle	Un-upper	Microcalcification	0mm	1.5	＞10mm	Present	Present	Present	Absent	Absent	Present	Absent	4	14	5	17
00211	2021.8	0	Female	46	＜55	≤55	＞40	55	1.6	21.5	＜25	1.22	≥0.91cm	Absent	Absent	Non-smooth	＜1	Absent	No	Yes	Yes	No	Middle	Un-upper	Microcalcification	0mm	0.6	≤10mm	Present	Present	Present	Absent	Absent	Absent	Absent	7	8	4	18
00212	2021.9	0	Female	52	＜55	≤55	＞40	69	1.67	24.7	＜25	1.37	≥0.91cm	Present	Present	Smooth	＜1	Absent	No	Yes	Yes	No	Upper	Upper	Microcalcification	＞0mm	1	≤10mm	Present	Absent	Present	Absent	Absent	Absent	Absent	2	3	4	16
00213	2021.9	0	Male	44	＜55	≤55	＞40	79	1.7	27.3	≥25	0.61	＜0.91cm	Absent	Absent	Non-smooth	＞1	Absent	No	Yes	Yes	No	Middle	Un-upper	Microcalcification	＞0mm	0.8	≤10mm	Absent	Absent	Absent	Absent	Absent	Absent	Present	2	3	5	21
00214	2021.9	0	Female	47	＜55	≤55	＞40	65	1.6	25.4	≥25	1.88	≥0.91cm	Present	Present	Non-smooth	＞1	Present	Little	Yes	Yes	No	Lower	Un-upper	Microcalcification	＜0mm	3.2	＞10mm	Present	Absent	Present	Absent	Absent	Absent	Absent	0	1	9	29
00215	2021.9	0	Female	35	＜55	≤55	≤40	66	1.78	20.8	＜25	1.16	≥0.91cm	Present	Present	Non-smooth	＜1	Absent	No	Yes	Yes	No	Upper	Upper	Microcalcification	＞0mm	0.7	≤10mm	Present	Present	Absent	Absent	Absent	Present	Absent	14	16	4	20
00216	2021.9	0	Female	31	＜55	≤55	≤40	61	1.72	20.6	＜25	1.24	≥0.91cm	Present	Present	Non-smooth	＞1	Absent	Little	Yes	No	No	Upper	Upper	Microcalcification	＞0mm	1.2	＞10mm	Present	Present	Absent	Absent	Absent	Present	Absent	7	16	8	32
00217	2021.9	0	Female	36	＜55	≤55	≤40	58	1.58	23.2	＜25	1.51	≥0.91cm	Present	Present	Smooth	＞1	Absent	No	No	Yes	Yes	Middle	Un-upper	Absent	0mm	1.6	＞10mm	Present	Present	Present	Absent	Present	Absent	Absent	4	7	2	11
00218	2021.10	0	Female	32	＜55	≤55	≤40	87	1.63	32.7	≥25	2.23	≥0.91cm	Present	Present	Non-smooth	＜1	Absent	No	No	Yes	Yes	Lower	Un-upper	Microcalcification	0mm	2.5	＞10mm	Present	Present	Present	Absent	Present	Absent	Present	7	11	2	23
00219	2021.10	0	Female	50	＜55	≤55	＞40	65	1.56	26.7	≥25	0.88	＜0.91cm	Present	Present	Smooth	＜1	Absent	Little	No	Yes	Yes	Upper	Upper	Microcalcification	＞0mm	0.8	≤10mm	Present	Present	Present	Present	Absent	Absent	Absent	1	3	6	20
00220	2021.10	0	Male	37	＜55	≤55	≤40	100	1.74	33	≥25	0.61	＜0.91cm	Present	Absent	Non-smooth	＜1	Absent	No	Yes	Yes	No	Middle	Un-upper	Microcalcification	0mm	0.5	≤10mm	Present	Present	Present	Absent	Absent	Absent	Present	5	11	3	16
00221	2021.10	0	Male	39	＜55	≤55	≤40	80	1.75	26.1	≥25	1.4	≥0.91cm	Present	Present	Non-smooth	＜1	Absent	No	Yes	Yes	No	Middle	Un-upper	Microcalcification	0mm	1.2	＞10mm	Present	Absent	Present	Absent	Absent	Absent	Absent	2	2	7	27
00222	2021.10	0	Female	40	＜55	≤55	≤40	69	1.75	22.5	＜25	0.52	＜0.91cm	Absent	Absent	Non-smooth	＞1	Absent	No	Yes	Yes	No	Middle	Un-upper	Microcalcification	0mm	0.4	≤10mm	Absent	Absent	Absent	Absent	Absent	Absent	Present	2	8	2	11
00223	2021.10	0	Male	27	＜55	≤55	≤40	70	1.66	25.4	≥25	2.19	≥0.91cm	Absent	Absent	Non-smooth	＜1	Absent	Little	Yes	Yes	No	Middle	Un-upper	Microcalcification	0mm	1	≤10mm	Absent	Absent	Absent	Absent	Absent	Absent	Present	12	14	22	59
00224	2021.10	0	Female	38	＜55	≤55	≤40	65	1.56	26.7	≥25	1.37	≥0.91cm	Absent	Absent	Non-smooth	＞1	Absent	No	Yes	Yes	No	Upper	Upper	Microcalcification	＞0mm	1.3	＞10mm	Absent	Absent	Absent	Absent	Absent	Present	Absent	1	2	7	37
00225	2021.10	0	Male	36	＜55	≤55	≤40	95	1.71	32.5	≥25	2.99	≥0.91cm	Present	Present	Non-smooth	＜1	Absent	No	Yes	Yes	No	Middle	Un-upper	Microcalcification	0mm	2.3	＞10mm	Present	Present	Present	Absent	Absent	Absent	Absent	4	5	25	59
00226	2021.10	0	Male	53	＜55	≤55	＞40	74	1.73	24.7	＜25	0.65	＜0.91cm	Present	Present	Non-smooth	＞1	Absent	No	No	No	No	Upper	Upper	Microcalcification	＞0mm	0.5	≤10mm	Present	Absent	Present	Absent	Absent	Absent	Absent	4	4	4	13
00227	2021.10	0	Female	47	＜55	≤55	＞40	55	1.49	24.8	＜25	1.17	≥0.91cm	Present	Present	Non-smooth	＞1	Absent	Little	Yes	Yes	No	Middle	Un-upper	Microcalcification	＞0mm	1.3	＞10mm	Present	Present	Present	Absent	Present	Absent	Present	4	6	2	25
00228	2021.10	0	Male	58	≥55	＞55	＞40	73	1.65	26.8	≥25	0.83	＜0.91cm	Absent	Absent	Non-smooth	＞1	Absent	Little	No	No	No	Upper	Upper	Absent	0mm	0.5	≤10mm	Present	Present	Absent	Present	Absent	Absent	Present	2	4	2	18
00229	2021.10	0	Female	31	＜55	≤55	≤40	88	1.68	31.2	≥25	1.38	≥0.91cm	Absent	Absent	Non-smooth	＜1	Absent	No	Yes	Yes	No	Middle	Un-upper	Microcalcification	0mm	1.1	＞10mm	Absent	Absent	Absent	Absent	Absent	Absent	Present	11	18	5	20
00230	2021.10	0	Male	47	＜55	≤55	＞40	80	1.75	26.1	≥25	0.92	≥0.91cm	Present	Present	Non-smooth	＜1	Absent	Little	Yes	No	No	Lower	Un-upper	Absent	0mm	0.6	≤10mm	Present	Present	Present	Present	Absent	Absent	Absent	3	14	7	29
00231	2021.11	0	Female	48	＜55	≤55	＞40	60	1.6	23.4	＜25	1.66	≥0.91cm	Present	Present	Non-smooth	＜1	Absent	No	Yes	Yes	No	Upper	Upper	Microcalcification	0mm	1.5	＞10mm	Absent	Absent	Absent	Absent	Absent	Present	Absent	4	15	6	27
00232	2021.11	0	Female	39	＜55	≤55	≤40	51	1.58	20.4	＜25	2.22	≥0.91cm	Absent	Absent	Non-smooth	＞1	Absent	No	Yes	Yes	No	Middle	Un-upper	Macrocalcification	0mm	2	＞10mm	Present	Present	Absent	Present	Absent	Absent	Present	3	3	4	28
00233	2021.11	0	Female	48	＜55	≤55	＞40	69	1.58	27.6	≥25	5.92	≥0.91cm	Present	Present	Non-smooth	＜1	Absent	No	No	No	No	Whole	Un-upper	Microcalcification	0mm	4.8	＞10mm	Present	Present	Absent	Absent	Present	Absent	Present	5	9	9	33
00234	2021.11	0	Female	52	＜55	≤55	＞40	55	1.6	21.5	＜25	2.94	≥0.91cm	Present	Present	Non-smooth	＜1	Present	No	No	Yes	Yes	Middle	Un-upper	Macrocalcification	＜0mm	4	＞10mm	Absent	Absent	Absent	Absent	Present	Absent	Present	1	6	3	13
00235	2021.11	0	Female	28	＜55	≤55	≤40	60	1.61	23.1	＜25	0.94	≥0.91cm	Present	Present	Non-smooth	＞1	Absent	No	Yes	Yes	No	Middle	Un-upper	Microcalcification	＞0mm	1	≤10mm	Present	Present	Present	Absent	Absent	Absent	Present	9	11	7	61
00236	2021.11	0	Male	47	＜55	≤55	＞40	72	1.68	25.5	≥25	0.96	≥0.91cm	Present	Absent	Non-smooth	＞1	Absent	Little	No	Yes	Yes	Lower	Un-upper	Microcalcification	0mm	1	≤10mm	Present	Present	Absent	Absent	Absent	Absent	Present	3	4	3	25
00237	2021.11	0	Male	29	＜55	≤55	≤40	70	1.72	23.7	＜25	1.33	≥0.91cm	Present	Present	Non-smooth	＜1	Absent	No	Yes	Yes	No	Isthmus	Un-upper	Microcalcification	0mm	1.2	＞10mm	Present	Present	Present	Present	Absent	Absent	Absent	5	7	9	37
00238	2021.11	0	Female	35	＜55	≤55	≤40	84	1.65	30.9	≥25	1.8	≥0.91cm	Present	Present	Non-smooth	＞1	Absent	No	Yes	Yes	No	Upper	Upper	Microcalcification	0mm	2.4	＞10mm	Present	Present	Present	Absent	Present	Absent	Present	15	15	11	46
00239	2021.11	0	Male	29	＜55	≤55	≤40	85	1.83	25.4	≥25	2.3	≥0.91cm	Absent	Absent	Non-smooth	＜1	Absent	Little	No	Yes	Yes	Middle	Un-upper	Microcalcification	0mm	1.7	＞10mm	Absent	Absent	Absent	Present	Absent	Absent	Present	8	17	2	23
00240	2021.11	0	Male	53	＜55	≤55	＞40	80	1.68	28.3	≥25	3.17	≥0.91cm	Present	Absent	Non-smooth	＞1	Absent	No	No	Yes	Yes	Middle	Un-upper	Macrocalcification	0mm	2.5	＞10mm	Present	Absent	Present	Present	Absent	Absent	Absent	8	8	8	42
00241	2021.11	0	Female	44	＜55	≤55	＞40	65	1.63	24.5	＜25	0.3	＜0.91cm	Absent	Absent	Non-smooth	＞1	Absent	No	Yes	Yes	No	Lower	Un-upper	Absent	＞0mm	0.5	≤10mm	Absent	Absent	Absent	Absent	Absent	Present	Present	5	10	2	6
00242	2021.11	0	Male	26	＜55	≤55	≤40	95	1.85	27.8	≥25	3.64	≥0.91cm	Absent	Absent	Non-smooth	＜1	Absent	No	Yes	Yes	No	Middle	Un-upper	Microcalcification	0mm	3	＞10mm	Absent	Absent	Absent	Absent	Absent	Absent	Present	3	10	5	33
00243	2021.11	0	Male	30	＜55	≤55	≤40	116	1.82	35	≥25	2.52	≥0.91cm	Present	Present	Non-smooth	＞1	Absent	Rich	Yes	Yes	No	Upper	Upper	Microcalcification	0mm	2.7	＞10mm	Present	Present	Present	Absent	Present	Absent	Absent	5	5	9	53
00244	2021.11	0	Male	46	＜55	≤55	＞40	90	1.8	27.8	≥25	1.58	≥0.91cm	Present	Present	Non-smooth	＞1	Present	No	Yes	Yes	No	Middle	Un-upper	Microcalcification	＜0mm	1.5	＞10mm	Present	Present	Present	Absent	Present	Absent	Absent	14	16	12	55
00245	2021.11	0	Female	42	＜55	≤55	＞40	53	1.6	20.7	＜25	1.65	≥0.91cm	Present	Present	Smooth	＜1	Absent	No	Yes	No	No	Middle	Un-upper	Microcalcification	0mm	1.1	＞10mm	Present	Absent	Present	Absent	Absent	Absent	Present	4	12	3	28
00246	2021.12	0	Female	30	＜55	≤55	≤40	90	1.62	34.3	≥25	1.05	≥0.91cm	Present	Present	Non-smooth	＜1	Absent	No	Yes	Yes	No	Upper	Upper	Microcalcification	＞0mm	0.8	≤10mm	Present	Present	Present	Absent	Absent	Absent	Absent	5	8	9	20
00247	2021.12	0	Female	31	＜55	≤55	≤40	45	1.55	18.7	＜25	2.33	≥0.91cm	Present	Present	Non-smooth	＞1	Absent	Rich	Yes	Yes	No	Middle	Un-upper	Microcalcification	＞0mm	2.5	＞10mm	Present	Absent	Present	Absent	Absent	Present	Absent	8	9	11	56
00248	2021.12	0	Female	36	＜55	≤55	≤40	70	1.6	27.3	≥25	0.71	＜0.91cm	Present	Present	Non-smooth	＞1	Absent	No	Yes	No	No	Middle	Un-upper	Absent	0mm	0.6	≤10mm	Present	Present	Present	Absent	Absent	Absent	Present	5	11	1	22
00249	2021.12	0	Female	63	≥55	＞55	＞40	74	1.58	29.6	≥25	3.13	≥0.91cm	Absent	Absent	Non-smooth	＜1	Absent	No	Yes	No	No	Isthmus	Un-upper	Microcalcification	0mm	3	＞10mm	Absent	Absent	Absent	Absent	Present	Absent	Present	3	5	2	2
00250	2021.12	0	Male	50	＜55	≤55	＞40	67	1.75	21.9	＜25	0.92	≥0.91cm	Present	Present	Non-smooth	＞1	Absent	No	Yes	Yes	No	Middle	Un-upper	Microcalcification	0mm	1	≤10mm	Present	Absent	Present	Absent	Present	Absent	Absent	7	9	8	21
00251	2021.12	0	Male	62	≥55	＞55	＞40	70	1.72	23.7	＜25	5.04	≥0.91cm	Absent	Absent	Non-smooth	＜1	Absent	Little	No	Yes	Yes	Whole	Un-upper	Microcalcification	0mm	5	＞10mm	Absent	Absent	Absent	Absent	Present	Absent	Present	4	5	9	32
00252	2021.12	0	Female	59	≥55	＞55	＞40	40	1.6	15.6	＜25	1.5	≥0.91cm	Present	Present	Non-smooth	＞1	Absent	No	No	No	No	Upper	Upper	Microcalcification	0mm	1.4	＞10mm	Present	Present	Present	Absent	Present	Absent	Present	4	6	6	8
00253	2021.12	0	Male	53	＜55	≤55	＞40	82.5	1.71	28.2	≥25	2.02	≥0.91cm	Absent	Absent	Non-smooth	＜1	Absent	Little	No	No	No	Upper	Upper	Microcalcification	＞0mm	1.5	＞10mm	Absent	Absent	Absent	Absent	Absent	Absent	Present	5	5	9	23
00254	2021.12	0	Female	52	＜55	≤55	＞40	62	1.58	24.8	＜25	3.34	≥0.91cm	Absent	Absent	Smooth	＜1	Absent	Little	No	No	No	Whole	Un-upper	Microcalcification	0mm	4	＞10mm	Absent	Absent	Absent	Absent	Present	Absent	Present	15	18	7	15
00255	2021.12	0	Male	39	＜55	≤55	≤40	116	1.82	35	≥25	1.3	≥0.91cm	Present	Present	Non-smooth	＜1	Absent	Little	No	Yes	Yes	Isthmus	Un-upper	Microcalcification	＞0mm	1.6	＞10mm	Present	Present	Present	Absent	Absent	Absent	Absent	4	8	3	31
00256	2021.12	0	Male	45	＜55	≤55	＞40	86	1.76	27.8	≥25	1.46	≥0.91cm	Present	Present	Non-smooth	＞1	Absent	No	No	No	No	Lower	Un-upper	Absent	0mm	1.4	＞10mm	Present	Present	Present	Absent	Present	Absent	Absent	3	5	3	34
00257	2021.12	0	Female	45	＜55	≤55	＞40	55	1.58	22	＜25	1.12	≥0.91cm	Present	Present	Non-smooth	＜1	Absent	No	No	No	No	Upper	Upper	Macrocalcification	0mm	1	≤10mm	Present	Present	Present	Absent	Present	Absent	Present	5	7	2	25
00258	2021.12	0	Female	25	＜55	≤55	≤40	55	1.65	20.2	＜25	0.78	＜0.91cm	Present	Present	Non-smooth	＞1	Absent	No	No	Yes	Yes	Middle	Un-upper	Microcalcification	0mm	0.9	≤10mm	Absent	Absent	Absent	Absent	Absent	Present	Present	5	18	8	12
00259	2021.12	0	Female	32	＜55	≤55	≤40	80	1.6	31.3	≥25	1.18	≥0.91cm	Absent	Absent	Smooth	＞1	Absent	No	Yes	Yes	No	Middle	Un-upper	Microcalcification	＞0mm	3	＞10mm	Present	Present	Absent	Absent	Absent	Absent	Present	3	4	6	30
00260	2021.12	0	Female	27	＜55	≤55	≤40	73.5	1.65	27	≥25	1.5	≥0.91cm	Present	Present	Non-smooth	＞1	Absent	No	Yes	Yes	No	Middle	Un-upper	Microcalcification	0mm	2	＞10mm	Present	Absent	Present	Present	Absent	Absent	Absent	9	14	7	37
00261	2021.12	0	Female	46	＜55	≤55	＞40	65	1.58	26	≥25	0.77	＜0.91cm	Present	Present	Non-smooth	＞1	Absent	No	No	No	No	Middle	Un-upper	Microcalcification	0mm	0.8	≤10mm	Present	Present	Present	Absent	Absent	Absent	Absent	1	9	2	32
00262	2022.1	0	Male	34	＜55	≤55	≤40	100	1.83	29.9	≥25	1.06	≥0.91cm	Present	Present	Non-smooth	＜1	Absent	No	Yes	No	No	Middle	Un-upper	Microcalcification	0mm	1.3	＞10mm	Present	Present	Present	Absent	Present	Absent	Absent	5	8	2	17
00263	2022.1	0	Female	57	≥55	＞55	＞40	72	1.6	28.1	≥25	2.68	≥0.91cm	Absent	Absent	Non-smooth	＞1	Absent	No	Yes	Yes	No	Middle	Un-upper	Microcalcification	0mm	2.7	＞10mm	Absent	Absent	Absent	Absent	Present	Absent	Present	9	18	5	32
00264	2022.1	0	Female	34	＜55	≤55	≤40	73	1.51	32	≥25	6.05	≥0.91cm	Absent	Absent	Non-smooth	＜1	Absent	Little	Yes	Yes	No	Whole	Un-upper	Macrocalcification	0mm	4	＞10mm	Present	Absent	Present	Absent	Absent	Absent	Absent	5	22	3	58
00265	2022.1	0	Male	42	＜55	≤55	＞40	105	1.82	31.7	≥25	1.1	≥0.91cm	Present	Present	Non-smooth	＜1	Absent	No	No	Yes	Yes	Middle	Un-upper	Microcalcification	＞0mm	0.9	≤10mm	Present	Present	Present	Absent	Absent	Absent	Absent	6	8	9	50
00266	2022.1	0	Female	54	＜55	≤55	＞40	64	1.55	26.6	≥25	5.15	≥0.91cm	Present	Absent	Non-smooth	＞1	Absent	No	No	Yes	Yes	Middle	Un-upper	Microcalcification	0mm	3.5	＞10mm	Absent	Absent	Absent	Absent	Absent	Absent	Present	2	3	4	19
00267	2022.1	0	Female	43	＜55	≤55	＞40	57	1.65	20.9	＜25	1.57	≥0.91cm	Present	Present	Non-smooth	＜1	Absent	No	No	Yes	Yes	Middle	Un-upper	Microcalcification	0mm	1	≤10mm	Present	Absent	Present	Absent	Absent	Absent	Present	3	4	2	13
00268	2022.1	0	Male	50	＜55	≤55	＞40	75	1.6	29.3	≥25	0.84	＜0.91cm	Present	Present	Non-smooth	＞1	Absent	Little	No	Yes	Yes	Upper	Upper	Microcalcification	0mm	0.6	≤10mm	Present	Present	Present	Present	Absent	Absent	Absent	6	7	11	48
00269	2022.1	0	Female	25	＜55	≤55	≤40	58	1.68	20.5	＜25	1.64	≥0.91cm	Absent	Absent	Non-smooth	＜1	Absent	No	Yes	Yes	No	Middle	Un-upper	Macrocalcification	＞0mm	1	≤10mm	Absent	Absent	Absent	Absent	Absent	Absent	Present	7	11	8	15
00270	2022.1	0	Female	28	＜55	≤55	≤40	100	1.78	31.6	≥25	1.36	≥0.91cm	Absent	Absent	Non-smooth	＜1	Absent	Little	Yes	Yes	No	Upper	Upper	Microcalcification	＞0mm	1	≤10mm	Present	Absent	Present	Absent	Absent	Absent	Present	2	15	10	31
00271	2022.2	0	Female	29	＜55	≤55	≤40	55	1.58	22	＜25	1.77	≥0.91cm	Absent	Absent	Non-smooth	＜1	Absent	Little	Yes	Yes	No	Lower	Un-upper	Microcalcification	0mm	1.6	＞10mm	Present	Absent	Present	Absent	Absent	Absent	Absent	5	10	2	15
00272	2022.2	0	Female	31	＜55	≤55	≤40	57	1.67	20.4	＜25	1.25	≥0.91cm	Absent	Absent	Non-smooth	＜1	Absent	Little	Yes	Yes	No	Upper	Upper	Microcalcification	0mm	1	≤10mm	Absent	Absent	Absent	Absent	Absent	Present	Present	4	15	11	22
00273	2022.2	1	Male	38	＜55	≤55	≤40	86	1.81	26.3	≥25	0.53	＜0.91cm	Absent	Absent	Non-smooth	＞1	Absent	Rich	No	No	No	Upper	Upper	Microcalcification	＞0mm	0.4	≤10mm	Absent	Absent	Absent	Absent	Absent	Absent	Absent	0	4	6	22
00274	2022.2	0	Male	59	≥55	＞55	＞40	70	1.7	24.2	＜25	0.51	＜0.91cm	Present	Present	Non-smooth	＞1	Absent	Little	No	Yes	Yes	Lower	Un-upper	Microcalcification	0mm	0.4	≤10mm	Present	Present	Absent	Absent	Absent	Absent	Absent	1	5	1	12
00275	2022.2	0	Male	31	＜55	≤55	≤40	65	1.75	21.2	＜25	1.48	≥0.91cm	Absent	Absent	Non-smooth	＜1	Absent	No	Yes	Yes	No	Upper	Upper	Microcalcification	0mm	1.5	＞10mm	Absent	Absent	Absent	Absent	Present	Absent	Present	2	10	7	19
00276	2022.2	0	Female	42	＜55	≤55	＞40	55	1.56	22.6	＜25	2.42	≥0.91cm	Present	Present	Smooth	＜1	Present	No	Yes	Yes	No	Upper	Upper	Macrocalcification	＜0mm	2.2	＞10mm	Present	Present	Present	Absent	Present	Absent	Absent	5	9	2	20
00277	2022.2	0	Female	52	＜55	≤55	＞40	56	1.57	22.7	＜25	1.22	≥0.91cm	Present	Present	Smooth	＞1	Absent	No	Yes	Yes	No	Middle	Un-upper	Microcalcification	0mm	1.2	＞10mm	Present	Present	Present	Present	Absent	Absent	Absent	6	15	2	12
00278	2022.2	0	Female	28	＜55	≤55	≤40	70	1.62	26.7	≥25	2.16	≥0.91cm	Absent	Absent	Non-smooth	＜1	Absent	No	Yes	Yes	No	Upper	Upper	Macrocalcification	＞0mm	2.1	＞10mm	Absent	Absent	Absent	Absent	Absent	Absent	Present	9	14	8	20
00279	2022.2	0	Female	57	≥55	＞55	＞40	65	1.57	26.4	≥25	0.49	＜0.91cm	Present	Present	Non-smooth	＞1	Absent	No	Yes	Yes	No	Lower	Un-upper	Absent	＞0mm	0.7	≤10mm	Present	Present	Present	Absent	Absent	Present	Absent	3	14	3	27
00280	2022.2	0	Male	37	＜55	≤55	≤40	116	1.76	37.4	≥25	0.82	＜0.91cm	Absent	Absent	Non-smooth	＞1	Absent	No	No	No	No	Middle	Un-upper	Absent	＞0mm	0.8	≤10mm	Absent	Absent	Absent	Absent	Absent	Absent	Present	8	12	2	18
00281	2022.3	0	Female	51	＜55	≤55	＞40	65	1.55	27.1	≥25	1.13	≥0.91cm	Present	Present	Non-smooth	＞1	Present	No	Yes	Yes	No	Middle	Un-upper	Absent	＜0mm	1.1	＞10mm	Present	Present	Present	Present	Absent	Absent	Present	3	9	1	26
00282	2022.3	0	Female	46	＜55	≤55	＞40	71	1.68	25.2	≥25	1.69	≥0.91cm	Absent	Absent	Non-smooth	＞1	Absent	Little	Yes	Yes	No	Lower	Un-upper	Microcalcification	0mm	1.8	＞10mm	Absent	Absent	Absent	Absent	Absent	Absent	Present	2	7	2	12
00283	2022.3	0	Female	37	＜55	≤55	≤40	50	1.66	18.1	＜25	2.96	≥0.91cm	Absent	Absent	Non-smooth	＜1	Absent	Rich	Yes	Yes	No	Upper	Upper	Microcalcification	0mm	2.5	＞10mm	Absent	Absent	Absent	Absent	Present	Absent	Present	3	18	9	17
00284	2022.5	0	Female	64	≥55	＞55	＞40	59	1.57	23.9	＜25	3.77	≥0.91cm	Absent	Absent	Non-smooth	＞1	Absent	No	Yes	No	No	Whole	Un-upper	Macrocalcification	0mm	3	＞10mm	Absent	Absent	Absent	Absent	Present	Absent	Present	3	5	1	22
00285	2022.5	0	Female	37	＜55	≤55	≤40	58	1.63	21.8	＜25	1.39	≥0.91cm	Present	Absent	Non-smooth	＜1	Absent	Rich	Yes	Yes	No	Middle	Un-upper	Microcalcification	0mm	0.9	≤10mm	Present	Present	Present	Absent	Absent	Absent	Present	7	11	7	25
00286	2022.5	0	Female	22	＜55	≤55	≤40	56	1.63	21.1	＜25	1.54	≥0.91cm	Present	Absent	Non-smooth	＞1	Absent	No	No	Yes	Yes	Upper	Upper	Microcalcification	0mm	1.6	＞10mm	Present	Present	Absent	Absent	Absent	Absent	Present	5	6	4	21
00287	2022.5	0	Female	37	＜55	≤55	≤40	70	1.68	24.8	＜25	1.32	≥0.91cm	Present	Present	Non-smooth	＞1	Absent	No	Yes	Yes	No	Middle	Un-upper	Microcalcification	0mm	1	≤10mm	Present	Present	Present	Present	Absent	Absent	Present	13	17	5	34
00288	2022.6	0	Male	26	＜55	≤55	≤40	91	1.79	28.4	≥25	1.37	≥0.91cm	Present	Absent	Non-smooth	＞1	Absent	No	Yes	Yes	No	Middle	Un-upper	Microcalcification	0mm	1	≤10mm	Absent	Absent	Absent	Absent	Absent	Absent	Present	8	8	7	25
00289	2022.6	0	Male	28	＜55	≤55	≤40	100	1.77	31.9	≥25	1.38	≥0.91cm	Absent	Absent	Non-smooth	＜1	Absent	Little	No	Yes	Yes	Upper	Upper	Microcalcification	＞0mm	1	≤10mm	Absent	Absent	Absent	Absent	Absent	Present	Present	7	9	7	26
00290	2022.6	0	Female	57	≥55	＞55	＞40	70	1.65	25.7	≥25	4.12	≥0.91cm	Present	Present	Non-smooth	＜1	Absent	No	No	Yes	Yes	Whole	Un-upper	Microcalcification	＞0mm	6	＞10mm	Present	Present	Present	Absent	Present	Absent	Present	10	10	7	31
00291	2022.6	0	Female	45	＜55	≤55	＞40	82	1.6	32	≥25	1.81	≥0.91cm	Present	Present	Non-smooth	＞1	Absent	No	Yes	Yes	No	Isthmus	Un-upper	Absent	0mm	1.5	＞10mm	Present	Present	Present	Absent	Present	Absent	Absent	14	16	16	72
00292	2022.6	0	Male	30	＜55	≤55	≤40	110	1.83	32.8	≥25	2.15	≥0.91cm	Absent	Absent	Non-smooth	＜1	Absent	No	Yes	Yes	No	Lower	Un-upper	Microcalcification	0mm	1	≤10mm	Present	Present	Absent	Absent	Absent	Absent	Present	18	24	5	24
00293	2022.6	0	Female	44	＜55	≤55	＞40	53	1.58	21.2	＜25	1.43	≥0.91cm	Present	Present	Non-smooth	＜1	Absent	Little	No	Yes	Yes	Middle	Un-upper	Microcalcification	＞0mm	1.2	＞10mm	Present	Present	Present	Absent	Present	Absent	Present	8	10	2	23
00294	2022.6	0	Male	54	＜55	≤55	＞40	70	1.67	25.1	≥25	1.49	≥0.91cm	Present	Present	Smooth	＜1	Absent	No	No	Yes	Yes	Lower	Un-upper	Macrocalcification	0mm	1.5	＞10mm	Present	Absent	Present	Present	Absent	Absent	Absent	1	2	2	25
00295	2022.6	0	Female	37	＜55	≤55	≤40	50	1.55	20.8	＜25	0.43	＜0.91cm	Present	Present	Non-smooth	＞1	Absent	No	No	Yes	Yes	Lower	Un-upper	Absent	＞0mm	0.3	≤10mm	Present	Present	Present	Absent	Absent	Absent	Present	5	16	3	37
00296	2022.6	0	Female	49	＜55	≤55	＞40	70	1.6	27.3	≥25	2.58	≥0.91cm	Absent	Absent	Non-smooth	＞1	Absent	Little	Yes	Yes	No	Middle	Un-upper	Microcalcification	＞0mm	2	＞10mm	Present	Present	Absent	Absent	Absent	Absent	Present	2	5	3	30
00297	2022.6	0	Female	45	＜55	≤55	＞40	51	1.59	20.2	＜25	0.8	＜0.91cm	Present	Present	Non-smooth	＜1	Absent	Little	No	No	No	Upper	Upper	Absent	＞0mm	0.5	≤10mm	Present	Present	Present	Absent	Absent	Absent	Absent	2	3	2	7
00298	2022.6	0	Female	38	＜55	≤55	≤40	68	1.68	24.1	＜25	2.8	≥0.91cm	Absent	Absent	Non-smooth	＞1	Absent	No	Yes	Yes	No	Upper	Upper	Microcalcification	0mm	2.2	＞10mm	Absent	Absent	Absent	Absent	Absent	Absent	Present	12	12	18	50
00299	2022.6	0	Female	43	＜55	≤55	＞40	53	1.58	21.2	＜25	2.32	≥0.91cm	Absent	Absent	Non-smooth	＜1	Absent	Rich	Yes	Yes	No	Middle	Un-upper	Microcalcification	＞0mm	1.8	＞10mm	Absent	Absent	Absent	Absent	Absent	Absent	Present	10	10	4	9
00300	2022.6	0	Female	59	≥55	＞55	＞40	62	1.62	23.6	＜25	1.09	≥0.91cm	Present	Present	Non-smooth	＜1	Absent	No	No	Yes	Yes	Lower	Un-upper	Microcalcification	0mm	1	≤10mm	Present	Absent	Present	Absent	Absent	Absent	Present	3	8	3	23
00301	2022.6	0	Female	21	＜55	≤55	≤40	85	1.67	30.5	≥25	2.73	≥0.91cm	Present	Present	Non-smooth	＜1	Absent	No	Yes	Yes	No	Middle	Un-upper	Macrocalcification	＞0mm	1	≤10mm	Present	Absent	Absent	Absent	Absent	Present	Absent	12	23	3	32
00302	2022.7	0	Female	56	≥55	＞55	＞40	55	1.55	22.9	＜25	1.4	≥0.91cm	Present	Present	Non-smooth	＜1	Absent	Little	No	Yes	Yes	Upper	Upper	Absent	＞0mm	1.5	＞10mm	Present	Present	Present	Present	Absent	Absent	Absent	2	3	1	26
00303	2022.7	0	Female	30	＜55	≤55	≤40	79	1.56	32.5	≥25	0.72	＜0.91cm	Present	Present	Non-smooth	＞1	Absent	No	No	No	No	Upper	Upper	Microcalcification	0mm	0.8	≤10mm	Present	Absent	Present	Absent	Absent	Absent	Absent	5	6	1	17
00304	2022.7	0	Male	30	＜55	≤55	≤40	75	1.8	23.1	＜25	3.11	≥0.91cm	Present	Present	Non-smooth	＜1	Absent	Little	No	Yes	Yes	Middle	Un-upper	Microcalcification	0mm	3.5	＞10mm	Present	Absent	Present	Absent	Present	Absent	Absent	6	26	2	19
00305	2022.7	0	Female	43	＜55	≤55	＞40	52	1.58	20.8	＜25	0.66	＜0.91cm	Present	Present	Non-smooth	＞1	Absent	No	Yes	Yes	No	Middle	Un-upper	Absent	＞0mm	0.6	≤10mm	Present	Present	Present	Absent	Present	Absent	Absent	2	7	1	16
00306	2022.7	0	Female	42	＜55	≤55	＞40	68	1.6	26.6	≥25	1.26	≥0.91cm	Absent	Absent	Non-smooth	＜1	Absent	Little	No	Yes	Yes	Middle	Un-upper	Microcalcification	0mm	1	≤10mm	Absent	Absent	Absent	Absent	Absent	Absent	Present	1	12	4	33
00307	2022.7	0	Female	50	＜55	≤55	＞40	68	1.66	24.7	＜25	1.09	≥0.91cm	Present	Present	Non-smooth	＜1	Absent	Little	Yes	Yes	No	Middle	Un-upper	Microcalcification	0mm	1.2	＞10mm	Present	Absent	Present	Absent	Present	Absent	Present	6	10	4	25
00308	2022.7	0	Male	27	＜55	≤55	≤40	86.5	1.81	26.4	≥25	1.07	≥0.91cm	Present	Absent	Non-smooth	＞1	Absent	No	No	Yes	Yes	Upper	Upper	Absent	＞0mm	1.1	＞10mm	Present	Present	Present	Absent	Absent	Absent	Absent	2	2	7	18
00309	2022.8	0	Female	27	＜55	≤55	≤40	51	1.62	19.4	＜25	1.32	≥0.91cm	Absent	Absent	Smooth	＜1	Absent	No	Yes	Yes	No	Isthmus	Un-upper	Microcalcification	0mm	0.8	≤10mm	Absent	Absent	Absent	Absent	Present	Absent	Present	12	12	2	12
00310	2022.8	0	Male	24	＜55	≤55	≤40	100	1.74	33	≥25	1.43	≥0.91cm	Present	Present	Non-smooth	＜1	Absent	No	Yes	Yes	No	Middle	Un-upper	Microcalcification	＞0mm	1.2	＞10mm	Present	Absent	Present	Absent	Absent	Absent	Present	7	10	4	47
00311	2022.8	0	Female	39	＜55	≤55	≤40	100	1.63	37.6	≥25	1.33	≥0.91cm	Present	Present	Non-smooth	＜1	Absent	No	Yes	Yes	No	Lower	Un-upper	Macrocalcification	0mm	1	≤10mm	Present	Absent	Present	Absent	Absent	Absent	Absent	6	11	5	33
00312	2022.8	0	Female	23	＜55	≤55	≤40	50	1.6	19.5	＜25	3.1	≥0.91cm	Absent	Absent	Non-smooth	＜1	Present	No	Yes	Yes	No	Middle	Un-upper	Microcalcification	＜0mm	2.5	＞10mm	Absent	Absent	Absent	Absent	Absent	Absent	Absent	6	6	1	42
00313	2022.8	0	Female	32	＜55	≤55	≤40	77.5	1.6	30.3	≥25	1.6	≥0.91cm	Absent	Absent	Non-smooth	＜1	Absent	No	Yes	Yes	No	Middle	Un-upper	Microcalcification	＞0mm	1.2	＞10mm	Absent	Absent	Absent	Absent	Absent	Present	Present	5	16	6	32
00314	2022.8	0	Female	27	＜55	≤55	≤40	52	1.58	20.8	＜25	1.27	≥0.91cm	Absent	Absent	Non-smooth	＜1	Absent	No	Yes	Yes	No	Upper	Upper	Microcalcification	＞0mm	1.5	＞10mm	Present	Present	Absent	Absent	Absent	Absent	Present	7	7	9	18
00315	2022.8	0	Female	39	＜55	≤55	≤40	53	1.6	20.7	＜25	2.22	≥0.91cm	Absent	Absent	Non-smooth	＜1	Absent	No	Yes	Yes	No	Middle	Un-upper	Microcalcification	＞0mm	1.2	＞10mm	Present	Absent	Present	Absent	Absent	Absent	Absent	5	6	3	15
00316	2022.8	0	Female	44	＜55	≤55	＞40	62	1.6	24.2	＜25	1.53	≥0.91cm	Present	Present	Non-smooth	＞1	Absent	No	No	No	No	Lower	Un-upper	Microcalcification	0mm	1.3	＞10mm	Present	Present	Present	Absent	Present	Absent	Absent	2	11	3	21
00317	2022.8	0	Male	55	≥55	≤55	＞40	64	1.65	23.5	＜25	1.92	≥0.91cm	Present	Present	Smooth	＜1	Absent	No	Yes	No	No	Upper	Upper	Macrocalcification	0mm	0.9	≤10mm	Present	Present	Present	Present	Absent	Absent	Absent	3	6	4	13
00318	2022.9	0	Male	35	＜55	≤55	≤40	97	1.78	30.6	≥25	2.83	≥0.91cm	Absent	Absent	Non-smooth	＜1	Absent	Little	Yes	Yes	No	Middle	Un-upper	Microcalcification	0mm	2	＞10mm	Absent	Absent	Absent	Absent	Absent	Absent	Present	6	10	4	25
00319	2022.9	0	Female	33	＜55	≤55	≤40	78	1.6	30.5	≥25	1.82	≥0.91cm	Absent	Absent	Non-smooth	＜1	Absent	No	No	Yes	Yes	Middle	Un-upper	Microcalcification	0mm	1.1	＞10mm	Present	Absent	Present	Absent	Absent	Absent	Absent	3	5	8	23
00320	2022.9	0	Female	60	≥55	＞55	＞40	56	1.55	23.3	＜25	0.6	＜0.91cm	Present	Present	Non-smooth	＞1	Absent	Little	Yes	Yes	No	Middle	Un-upper	Microcalcification	0mm	0.4	≤10mm	Present	Absent	Present	Absent	Absent	Absent	Absent	2	3	4	8
00321	2022.9	0	Female	55	≥55	≤55	＞40	64	1.63	24.1	＜25	2.18	≥0.91cm	Present	Present	Non-smooth	＜1	Absent	Little	Yes	Yes	No	Lower	Un-upper	Microcalcification	0mm	2	＞10mm	Present	Absent	Present	Absent	Absent	Absent	Absent	3	3	1	18
00322	2022.9	0	Male	37	＜55	≤55	≤40	100	1.86	28.9	≥25	1.49	≥0.91cm	Present	Present	Non-smooth	＜1	Absent	No	Yes	Yes	No	Middle	Un-upper	Absent	0mm	1.8	＞10mm	Present	Present	Absent	Absent	Absent	Absent	Present	3	5	3	14
00323	2022.9	0	Female	53	＜55	≤55	＞40	65	1.6	25.4	≥25	1.82	≥0.91cm	Present	Present	Non-smooth	＜1	Absent	No	Yes	Yes	No	Middle	Un-upper	Microcalcification	＞0mm	1.8	＞10mm	Present	Present	Present	Absent	Absent	Absent	Absent	6	22	5	19
00324	2022.9	0	Female	45	＜55	≤55	＞40	58	1.58	23.2	＜25	0.28	＜0.91cm	Absent	Absent	Non-smooth	＞1	Absent	No	Yes	Yes	No	Upper	Upper	Absent	＞0mm	0.7	≤10mm	Present	Absent	Present	Absent	Absent	Absent	Absent	5	11	5	23
00325	2022.9	0	Male	22	＜55	≤55	≤40	115	1.91	31.5	≥25	2.08	≥0.91cm	Present	Present	Non-smooth	＜1	Absent	No	Yes	Yes	No	Lower	Un-upper	Microcalcification	0mm	2.2	＞10mm	Present	Absent	Present	Absent	Absent	Absent	Absent	8	8	4	42
00326	2022.9	0	Male	40	＜55	≤55	≤40	88	1.8	27.2	≥25	0.65	＜0.91cm	Present	Absent	Non-smooth	＞1	Absent	No	No	Yes	Yes	Upper	Upper	Absent	＞0mm	0.5	≤10mm	Absent	Absent	Absent	Absent	Absent	Absent	Present	1	5	2	24
00327	2022.9	0	Female	39	＜55	≤55	≤40	65	1.65	23.9	＜25	1.22	≥0.91cm	Absent	Absent	Non-smooth	＜1	Absent	No	Yes	Yes	No	Middle	Un-upper	Macrocalcification	0mm	1.2	＞10mm	Absent	Absent	Absent	Absent	Absent	Present	Present	2	9	5	19
00328	2022.9	0	Female	37	＜55	≤55	≤40	63	1.58	25.2	≥25	0.98	≥0.91cm	Present	Absent	Non-smooth	＞1	Absent	No	Yes	No	No	Lower	Un-upper	Absent	0mm	0.8	≤10mm	Present	Present	Absent	Absent	Absent	Absent	Present	5	7	2	15
00329	2022.1	0	Female	28	＜55	≤55	≤40	45	1.62	17.1	＜25	0.75	＜0.91cm	Present	Present	Non-smooth	＞1	Absent	No	Yes	Yes	No	Middle	Un-upper	Microcalcification	＞0mm	0.5	≤10mm	Present	Present	Present	Absent	Absent	Absent	Absent	4	11	1	8
00330	2022.1	0	Female	47	＜55	≤55	＞40	54	1.6	21.1	＜25	1.2	≥0.91cm	Present	Absent	Non-smooth	＞1	Present	No	Yes	Yes	No	Upper	Upper	Microcalcification	＜0mm	1.1	＞10mm	Absent	Absent	Absent	Absent	Absent	Present	Present	8	12	5	15
00331	2022.1	0	Female	22	＜55	≤55	≤40	90	1.68	31.9	≥25	1.59	≥0.91cm	Absent	Absent	Non-smooth	＜1	Absent	Little	No	No	No	Upper	Upper	Macrocalcification	＞0mm	1.3	＞10mm	Absent	Absent	Absent	Present	Absent	Absent	Present	4	5	2	12
00332	2022.7	0	Female	23	＜55	≤55	≤40	65	1.65	23.9	＜25	2.98	≥0.91cm	Absent	Absent	Non-smooth	＜1	Absent	No	Yes	Yes	No	Middle	Un-upper	Microcalcification	0mm	2.2	＞10mm	Present	Present	Absent	Absent	Absent	Present	Absent	5	15	5	28
00333	2022.1	0	Female	53	＜55	≤55	＞40	53	1.58	21.2	＜25	0.66	＜0.91cm	Present	Present	Non-smooth	＜1	Absent	No	Yes	Yes	No	Middle	Un-upper	Microcalcification	＞0mm	0.5	≤10mm	Present	Present	Present	Present	Absent	Absent	Absent	7	12	6	33
00334	2022.1	0	Female	36	＜55	≤55	≤40	59	1.6	23	＜25	3.05	≥0.91cm	Present	Present	Non-smooth	＜1	Absent	Rich	Yes	Yes	No	Middle	Un-upper	Microcalcification	0mm	2	＞10mm	Present	Present	Present	Absent	Absent	Absent	Absent	17	17	14	44
00335	2022.1	0	Male	46	＜55	≤55	＞40	78	1.69	27.3	≥25	1.75	≥0.91cm	Present	Present	Non-smooth	＜1	Present	No	Yes	Yes	No	Lower	Un-upper	Microcalcification	＜0mm	1.8	＞10mm	Present	Present	Present	Absent	Present	Absent	Absent	7	7	4	17
00336	2022.1	0	Female	37	＜55	≤55	≤40	64	1.65	23.5	＜25	2.63	≥0.91cm	Present	Absent	Non-smooth	＜1	Absent	Rich	Yes	Yes	No	Lower	Un-upper	Macrocalcification	＞0mm	2	＞10mm	Present	Present	Absent	Absent	Absent	Absent	Present	2	5	10	40
00337	2022.1	0	Female	51	＜55	≤55	＞40	73	1.6	28.5	≥25	1.86	≥0.91cm	Present	Present	Non-smooth	＜1	Absent	Little	No	Yes	Yes	Upper	Upper	Microcalcification	0mm	1	≤10mm	Present	Present	Present	Absent	Absent	Absent	Absent	1	2	1	28
00338	2022.1	0	Female	32	＜55	≤55	≤40	82	1.72	27.7	≥25	1.18	≥0.91cm	Absent	Absent	Non-smooth	＜1	Absent	No	Yes	Yes	No	Upper	Upper	Macrocalcification	＞0mm	2	＞10mm	Present	Present	Absent	Absent	Present	Absent	Present	3	4	7	38
00339	2022.1	0	Female	29	＜55	≤55	≤40	60	1.68	21.3	＜25	1.17	≥0.91cm	Present	Present	Non-smooth	＜1	Absent	No	Yes	Yes	No	Lower	Un-upper	Absent	0mm	0.8	≤10mm	Present	Absent	Present	Absent	Absent	Absent	Absent	4	13	5	8
00340	2022.8	0	Female	61	≥55	＞55	＞40	75	1.6	29.3	≥25	0.9	＜0.91cm	Absent	Absent	Non-smooth	＜1	Absent	Little	Yes	Yes	No	Isthmus	Un-upper	Absent	0mm	1	≤10mm	Present	Present	Absent	Absent	Present	Present	Absent	4	7	4	46
00341	2022.8	0	Female	36	＜55	≤55	≤40	59	1.62	22.5	＜25	2.3	≥0.91cm	Absent	Absent	Non-smooth	＜1	Absent	No	Yes	Yes	No	Upper	Upper	Microcalcification	0mm	1.6	＞10mm	Absent	Absent	Absent	Present	Absent	Absent	Present	13	15	7	11
00342	2022.8	0	Female	34	＜55	≤55	≤40	55	1.7	19	＜25	1.23	≥0.91cm	Present	Present	Non-smooth	＞1	Absent	No	Yes	Yes	No	Lower	Un-upper	Microcalcification	0mm	0.8	≤10mm	Present	Present	Absent	Absent	Absent	Absent	Present	8	11	3	15
00343	2022.8	0	Male	50	＜55	≤55	＞40	75	1.7	26	≥25	1.58	≥0.91cm	Absent	Absent	Smooth	＜1	Absent	No	No	No	No	Middle	Un-upper	Microcalcification	0mm	1.8	＞10mm	Present	Absent	Present	Absent	Absent	Absent	Absent	1	2	1	8
00344	2022.8	0	Female	48	＜55	≤55	＞40	60	1.65	22	＜25	0.66	＜0.91cm	Present	Present	Non-smooth	＜1	Absent	Rich	Yes	No	No	Lower	Un-upper	Microcalcification	0mm	0.8	≤10mm	Present	Present	Present	Absent	Present	Absent	Absent	5	6	4	24
00345	2022.8	0	Female	34	＜55	≤55	≤40	60	1.65	22	＜25	1.6	≥0.91cm	Absent	Absent	Non-smooth	＞1	Absent	Little	No	Yes	Yes	Lower	Un-upper	Microcalcification	＞0mm	2.1	＞10mm	Absent	Absent	Absent	Present	Absent	Absent	Present	7	7	11	28
00346	2022.8	0	Male	35	＜55	≤55	≤40	60	1.7	20.8	＜25	0.79	＜0.91cm	Present	Absent	Non-smooth	＞1	Absent	No	Yes	Yes	No	Middle	Un-upper	Absent	0mm	0.5	≤10mm	Present	Present	Present	Absent	Absent	Absent	Absent	3	3	6	53
00347	2022.8	0	Female	29	＜55	≤55	≤40	81	1.62	30.9	≥25	1.7	≥0.91cm	Present	Absent	Non-smooth	＜1	Absent	No	Yes	Yes	No	Isthmus	Un-upper	Microcalcification	0mm	1.8	＞10mm	Present	Present	Present	Present	Absent	Absent	Present	11	13	22	80
00348	2022.8	0	Male	27	＜55	≤55	≤40	80	1.92	21.7	＜25	0.5	＜0.91cm	Absent	Absent	Non-smooth	＜1	Absent	No	No	No	No	Middle	Un-upper	Absent	＞0mm	0.5	≤10mm	Absent	Absent	Absent	Absent	Absent	Absent	Present	4	5	3	19
00349	2022.8	0	Female	9	＜55	≤55	≤40	40	1.4	20.4	＜25	2.9	≥0.91cm	Absent	Absent	Non-smooth	＜1	Absent	No	Yes	Yes	No	Middle	Un-upper	Microcalcification	0mm	2.2	＞10mm	Absent	Absent	Absent	Absent	Absent	Present	Absent	8	14	4	26
00350	2022.8	0	Male	49	＜55	≤55	＞40	73	1.69	25.6	≥25	2.87	≥0.91cm	Present	Present	Non-smooth	＜1	Absent	No	Yes	Yes	No	Middle	Un-upper	Macrocalcification	0mm	2	＞10mm	Present	Present	Present	Absent	Present	Absent	Present	3	11	14	111
00351	2022.8	0	Female	28	＜55	≤55	≤40	64	1.59	25.3	≥25	0.93	≥0.91cm	Present	Present	Non-smooth	＞1	Absent	No	Yes	Yes	No	Lower	Un-upper	Macrocalcification	＞0mm	1	≤10mm	Present	Present	Absent	Absent	Absent	Absent	Present	4	5	2	31
00352	2022.9	0	Female	27	＜55	≤55	≤40	52	1.6	20.3	＜25	1.04	≥0.91cm	Present	Absent	Non-smooth	＞1	Absent	No	Yes	Yes	No	Middle	Un-upper	Absent	0mm	1	≤10mm	Present	Present	Present	Absent	Present	Absent	Absent	3	5	3	13
00353	2022.9	0	Female	29	＜55	≤55	≤40	65	1.65	23.9	＜25	1.98	≥0.91cm	Present	Present	Non-smooth	＜1	Absent	No	Yes	Yes	No	Middle	Un-upper	Microcalcification	0mm	1.8	＞10mm	Present	Absent	Present	Absent	Absent	Absent	Absent	8	11	2	30
00354	2022.9	0	Female	21	＜55	≤55	≤40	50	1.66	18.1	＜25	2.12	≥0.91cm	Absent	Absent	Non-smooth	＜1	Absent	Rich	Yes	Yes	No	Lower	Un-upper	Microcalcification	0mm	2	＞10mm	Absent	Absent	Absent	Present	Absent	Present	Absent	6	22	7	19
00355	2022.9	0	Female	49	＜55	≤55	＞40	57	1.53	24.3	＜25	2.05	≥0.91cm	Absent	Absent	Non-smooth	＞1	Absent	No	Yes	Yes	No	Middle	Un-upper	Microcalcification	＞0mm	1.8	＞10mm	Absent	Absent	Absent	Absent	Absent	Absent	Present	10	15	9	20
00356	2022.9	0	Female	48	＜55	≤55	＞40	65	1.68	23	＜25	1.04	≥0.91cm	Absent	Absent	Non-smooth	＜1	Present	No	Yes	Yes	No	Middle	Un-upper	Microcalcification	＜0mm	0.7	≤10mm	Absent	Absent	Absent	Absent	Absent	Absent	Present	5	7	9	24
00357	2022.1	0	Male	25	＜55	≤55	≤40	70	1.75	22.9	＜25	2.62	≥0.91cm	Absent	Absent	Non-smooth	＜1	Absent	No	Yes	Yes	No	Lower	Un-upper	Macrocalcification	0mm	2.5	＞10mm	Present	Absent	Present	Present	Absent	Absent	Absent	4	4	19	43
00358	2022.1	0	Male	35	＜55	≤55	≤40	89	1.7	30.8	≥25	2.21	≥0.91cm	Present	Present	Non-smooth	＞1	Absent	No	Yes	Yes	No	Upper	Upper	Microcalcification	＞0mm	2.2	＞10mm	Present	Absent	Present	Absent	Present	Absent	Absent	8	12	10	34
00359	2022.10	0	Female	32	＜55	≤55	≤40	65	1.52	28.1	≥25	3.6	≥0.91cm	Absent	Absent	Smooth	＜1	Absent	No	No	No	No	Whole	Un-upper	Macrocalcification	0mm	3	＞10mm	Absent	Absent	Absent	Absent	Absent	Absent	Present	4	12	2	4
00360	2022.1	0	Female	29	＜55	≤55	≤40	50	1.72	16.9	＜25	2.36	≥0.91cm	Absent	Absent	Non-smooth	＜1	Present	No	Yes	Yes	No	Middle	Un-upper	Macrocalcification	＜0mm	2	＞10mm	Absent	Absent	Absent	Absent	Absent	Present	Absent	4	19	2	19
00361	2022.1	0	Male	34	＜55	≤55	≤40	60	1.8	18.5	＜25	2.1	≥0.91cm	Absent	Absent	Non-smooth	＞1	Absent	No	No	No	No	Middle	Un-upper	Microcalcification	＞0mm	1.6	＞10mm	Present	Present	Absent	Absent	Absent	Absent	Present	3	3	3	23
00362	2022.1	0	Male	32	＜55	≤55	≤40	95	1.72	32.1	≥25	1.78	≥0.91cm	Present	Present	Non-smooth	＜1	Absent	No	No	No	No	Lower	Un-upper	Microcalcification	＞0mm	1.5	＞10mm	Present	Present	Present	Absent	Absent	Absent	Absent	13	13	3	14
00363	2022.1	0	Male	46	＜55	≤55	＞40	73	1.73	24.4	＜25	0.71	＜0.91cm	Present	Present	Non-smooth	＜1	Absent	No	No	Yes	Yes	Lower	Un-upper	Microcalcification	＞0mm	0.7	≤10mm	Present	Present	Present	Absent	Present	Absent	Absent	5	9	2	14
00364	2022.2	0	Female	26	＜55	≤55	≤40	90	1.7	31.1	≥25	1.35	≥0.91cm	Present	Present	Non-smooth	＜1	Absent	No	No	No	No	Middle	Un-upper	Microcalcification	0mm	1.6	＞10mm	Present	Absent	Present	Absent	Absent	Absent	Present	2	7	1	25
00365	2022.2	0	Female	28	＜55	≤55	≤40	91	1.65	33.4	≥25	0.95	≥0.91cm	Present	Present	Non-smooth	＜1	Absent	Little	Yes	No	No	Middle	Un-upper	Microcalcification	0mm	0.8	≤10mm	Present	Absent	Present	Present	Absent	Absent	Present	5	9	2	25
00366	2022.2	0	Male	39	＜55	≤55	≤40	92	1.78	29	≥25	2.82	≥0.91cm	Present	Present	Non-smooth	＜1	Absent	Little	Yes	No	No	Upper	Upper	Microcalcification	0mm	0.7	≤10mm	Absent	Absent	Absent	Absent	Present	Absent	Present	3	5	4	31
00367	2022.5	0	Female	53	＜55	≤55	＞40	69	1.58	27.6	≥25	1.12	≥0.91cm	Present	Present	Non-smooth	＞1	Absent	No	No	Yes	Yes	Lower	Un-upper	Microcalcification	0mm	1.5	＞10mm	Present	Absent	Present	Present	Absent	Absent	Present	5	5	2	10
00368	2022.6	0	Female	40	＜55	≤55	≤40	60	1.57	24.3	＜25	1.38	≥0.91cm	Present	Present	Non-smooth	＜1	Absent	No	No	Yes	Yes	Middle	Un-upper	Macrocalcification	0mm	1.1	＞10mm	Present	Absent	Present	Absent	Present	Absent	Absent	6	14	1	17
00369	2022.6	0	Female	27	＜55	≤55	≤40	45	1.59	17.8	＜25	1.88	≥0.91cm	Absent	Absent	Smooth	＜1	Absent	Little	No	No	No	Lower	Un-upper	Absent	0mm	1.7	＞10mm	Present	Absent	Present	Absent	Absent	Absent	Present	3	5	2	17
00370	2022.6	0	Female	34	＜55	≤55	≤40	88	1.7	30.4	≥25	3.42	≥0.91cm	Absent	Absent	Non-smooth	＜1	Absent	No	Yes	Yes	No	Middle	Un-upper	Microcalcification	0mm	2.6	＞10mm	Present	Absent	Present	Absent	Present	Absent	Absent	4	5	2	21
00371	2022.6	0	Female	40	＜55	≤55	≤40	47	1.53	20.1	＜25	0.85	＜0.91cm	Absent	Absent	Non-smooth	＞1	Absent	No	No	Yes	Yes	Middle	Un-upper	Absent	0mm	1	≤10mm	Present	Present	Absent	Absent	Absent	Present	Present	5	6	9	23
00372	2022.7	0	Female	36	＜55	≤55	≤40	90	1.7	31.1	≥25	3.8	≥0.91cm	Present	Absent	Non-smooth	＜1	Absent	Little	No	No	No	Whole	Un-upper	Absent	0mm	3.5	＞10mm	Present	Absent	Present	Absent	Present	Present	Absent	15	22	13	32
00373	2022.7	0	Female	56	≥55	＞55	＞40	64	1.67	22.9	＜25	0.64	＜0.91cm	Present	Absent	Non-smooth	＞1	Absent	No	No	No	No	Middle	Un-upper	Microcalcification	＞0mm	0.4	≤10mm	Present	Present	Absent	Absent	Absent	Present	Absent	3	8	2	17
00374	2022.7	0	Female	38	＜55	≤55	≤40	80	1.6	31.3	≥25	1.14	≥0.91cm	Present	Present	Non-smooth	＜1	Absent	No	No	Yes	Yes	Middle	Un-upper	Microcalcification	＞0mm	1	≤10mm	Present	Absent	Present	Absent	Absent	Absent	Present	3	3	7	18
00375	2022.7	0	Male	52	＜55	≤55	＞40	75	1.76	24.2	＜25	1.08	≥0.91cm	Present	Present	Non-smooth	＜1	Absent	No	No	Yes	Yes	Upper	Upper	Macrocalcification	0mm	0.6	≤10mm	Present	Present	Present	Absent	Absent	Present	Absent	2	7	3	17
00376	2022.7	0	Female	62	≥55	＞55	＞40	60	1.66	21.8	＜25	1.3	≥0.91cm	Present	Present	Non-smooth	＞1	Absent	No	No	No	No	Middle	Un-upper	Microcalcification	＞0mm	1.3	＞10mm	Present	Absent	Present	Absent	Absent	Absent	Present	10	12	2	10
00377	2022.7	0	Female	27	＜55	≤55	≤40	60	1.65	22	＜25	0.85	＜0.91cm	Absent	Absent	Non-smooth	＜1	Absent	No	No	Yes	Yes	Middle	Un-upper	Microcalcification	＞0mm	0.6	≤10mm	Present	Present	Present	Absent	Absent	Absent	Absent	2	8	8	27
00378	2022.7	0	Female	39	＜55	≤55	≤40	51	1.6	19.9	＜25	1.07	≥0.91cm	Present	Present	Non-smooth	＜1	Absent	No	No	Yes	Yes	Upper	Upper	Absent	＞0mm	1.3	＞10mm	Present	Present	Absent	Absent	Absent	Absent	Present	7	7	8	14
00379	2022.7	0	Female	35	＜55	≤55	≤40	65	1.64	24.2	＜25	2.74	≥0.91cm	Absent	Absent	Non-smooth	＜1	Absent	No	No	Yes	Yes	Middle	Un-upper	Microcalcification	0mm	1.8	＞10mm	Absent	Absent	Absent	Absent	Present	Absent	Absent	10	11	8	17
00380	2022.7	0	Female	24	＜55	≤55	≤40	115	1.6	44.9	≥25	0.79	＜0.91cm	Present	Present	Non-smooth	＞1	Absent	No	No	No	No	Middle	Un-upper	Absent	＞0mm	0.6	≤10mm	Present	Present	Present	Absent	Present	Absent	Absent	8	11	3	15
00381	2022.8	0	Female	40	＜55	≤55	≤40	70	1.7	24.2	＜25	0.63	＜0.91cm	Absent	Absent	Non-smooth	＜1	Absent	No	No	No	No	Middle	Un-upper	Macrocalcification	0mm	0.6	≤10mm	Present	Absent	Present	Absent	Absent	Absent	Present	5	10	1	34
00382	2022.8	0	Female	55	≥55	≤55	＞40	63	1.61	24.3	＜25	1.24	≥0.91cm	Present	Present	Non-smooth	＞1	Absent	No	No	Yes	Yes	Lower	Un-upper	Microcalcification	0mm	1.5	＞10mm	Present	Absent	Present	Absent	Absent	Absent	Present	4	9	2	19
00383	2022.8	0	Female	49	＜55	≤55	＞40	57.5	1.59	22.7	＜25	0.73	＜0.91cm	Present	Present	Non-smooth	＞1	Absent	No	No	No	No	Middle	Un-upper	Absent	＞0mm	0.5	≤10mm	Present	Present	Present	Absent	Absent	Absent	Present	2	3	1	9
00384	2022.8	0	Male	38	＜55	≤55	≤40	64	1.73	21.4	＜25	1.73	≥0.91cm	Absent	Absent	Non-smooth	＜1	Absent	No	No	Yes	Yes	Middle	Un-upper	Macrocalcification	0mm	1.3	＞10mm	Present	Absent	Present	Absent	Present	Absent	Absent	5	12	2	26
00385	2022.8	0	Male	42	＜55	≤55	＞40	52.9	1.68	18.7	＜25	2.29	≥0.91cm	Absent	Absent	Non-smooth	＜1	Absent	No	Yes	No	No	Middle	Un-upper	Microcalcification	0mm	1.5	＞10mm	Present	Present	Absent	Absent	Present	Absent	Present	9	16	3	3
00386	2022.8	0	Female	43	＜55	≤55	＞40	60	1.6	23.4	＜25	2.29	≥0.91cm	Absent	Absent	Non-smooth	＜1	Absent	Little	Yes	No	No	Upper	Upper	Absent	0mm	2	＞10mm	Present	Present	Present	Absent	Absent	Absent	Absent	15	18	9	23
00387	2022.8	0	Male	44	＜55	≤55	＞40	71	1.68	25.2	≥25	1.92	≥0.91cm	Absent	Absent	Smooth	＜1	Present	No	Yes	Yes	No	Middle	Un-upper	Macrocalcification	＜0mm	2.2	＞10mm	Present	Present	Absent	Absent	Present	Absent	Present	7	8	10	17
00388	2022.8	0	Female	43	＜55	≤55	＞40	54	1.53	23.1	＜25	1.02	≥0.91cm	Absent	Absent	Non-smooth	＞1	Absent	No	No	No	No	Lower	Un-upper	Absent	＞0mm	0.7	≤10mm	Present	Absent	Present	Absent	Present	Absent	Absent	3	8	3	11
00389	2022.9	0	Male	52	＜55	≤55	＞40	74	1.72	25	≥25	1.1	≥0.91cm	Present	Present	Non-smooth	＞1	Absent	No	No	No	No	Lower	Un-upper	Microcalcification	＞0mm	0.8	≤10mm	Present	Present	Present	Absent	Absent	Absent	Absent	4	6	1	3
00390	2022.9	0	Female	34	＜55	≤55	≤40	63	1.58	25.2	≥25	2.26	≥0.91cm	Present	Present	Non-smooth	＜1	Absent	No	No	Yes	Yes	Middle	Un-upper	Microcalcification	0mm	2	＞10mm	Present	Absent	Present	Absent	Absent	Present	Absent	4	14	5	15
00391	2022.1	0	Male	49	＜55	≤55	＞40	80	1.74	26.4	≥25	1.13	≥0.91cm	Absent	Absent	Non-smooth	＞1	Absent	No	No	Yes	Yes	Middle	Un-upper	Microcalcification	0mm	1.2	＞10mm	Present	Present	Present	Absent	Present	Absent	Absent	5	7	3	11
00392	2022.1	0	Female	39	＜55	≤55	≤40	58	1.63	21.8	＜25	0.55	＜0.91cm	Present	Present	Non-smooth	＞1	Absent	No	No	Yes	Yes	Middle	Un-upper	Macrocalcification	＞0mm	0.6	≤10mm	Present	Absent	Present	Absent	Absent	Absent	Absent	8	11	8	31
00393	2022.11	0	Female	60	≥55	＞55	＞40	55	1.49	24.8	＜25	2	≥0.91cm	Present	Present	Non-smooth	＞1	Absent	No	No	No	No	Middle	Un-upper	Absent	0mm	2	＞10mm	Present	Absent	Present	Absent	Absent	Absent	Absent	4	9	3	29
00394	2020.6	0	Male	51	＜55	≤55	＞40	84	1.8	25.9	≥25	2.18	≥0.91cm	Absent	Absent	Smooth	＜1	Absent	No	No	Yes	Yes	Upper	Upper	Microcalcification	0mm	2.5	＞10mm	Present	Absent	Present	Absent	Present	Absent	Present	6	9	6	43
00395	2020.7	0	Female	35	＜55	≤55	≤40	69	1.58	27.6	≥25	2.36	≥0.91cm	Absent	Absent	Non-smooth	＜1	Absent	No	Yes	Yes	No	Middle	Un-upper	Absent	0mm	2.5	＞10mm	Present	Present	Present	Absent	Absent	Absent	Present	8	10	9	30
00396	2020.7	0	Male	55	≥55	≤55	＞40	75	1.67	26.9	≥25	0.84	＜0.91cm	Absent	Absent	Non-smooth	＜1	Absent	No	No	Yes	Yes	Lower	Un-upper	Microcalcification	＞0mm	1	≤10mm	Present	Present	Absent	Absent	Absent	Absent	Absent	6	6	1	14
00397	2020.7	0	Female	32	＜55	≤55	≤40	44	1.5	19.6	＜25	0.85	＜0.91cm	Absent	Absent	Non-smooth	＞1	Absent	No	Yes	Yes	No	Middle	Un-upper	Absent	0mm	0.7	≤10mm	Present	Present	Present	Absent	Absent	Absent	Present	5	6	11	27
00398	2020.7	0	Female	26	＜55	≤55	≤40	80	1.62	30.5	≥25	0.74	＜0.91cm	Absent	Absent	Non-smooth	＞1	Absent	No	No	No	No	Middle	Un-upper	Absent	＞0mm	0.7	≤10mm	Present	Absent	Present	Absent	Absent	Absent	Present	2	14	2	14
00399	2020.7	0	Male	46	＜55	≤55	＞40	83	1.79	25.9	≥25	1.46	≥0.91cm	Present	Present	Non-smooth	＞1	Absent	Little	No	Yes	Yes	Middle	Un-upper	Microcalcification	＞0mm	1	≤10mm	Present	Absent	Present	Absent	Absent	Absent	Absent	6	8	2	14
00400	2020.9	0	Female	42	＜55	≤55	＞40	78	1.56	32.1	≥25	1.48	≥0.91cm	Absent	Absent	Non-smooth	＜1	Absent	No	No	Yes	Yes	Upper	Upper	Microcalcification	＞0mm	1.6	＞10mm	Present	Absent	Present	Absent	Present	Absent	Present	7	8	4	17
00401	2020.7	0	Female	29	＜55	≤55	≤40	65	1.58	26	≥25	0.98	≥0.91cm	Present	Absent	Non-smooth	＞1	Absent	No	No	Yes	Yes	Upper	Upper	Microcalcification	＞0mm	0.5	≤10mm	Present	Present	Absent	Absent	Absent	Absent	Present	2	13	4	15
00402	2020.9	0	Female	28	＜55	≤55	≤40	73	1.63	27.5	≥25	3.03	≥0.91cm	Absent	Absent	Non-smooth	＜1	Absent	No	Yes	Yes	No	Whole	Un-upper	Microcalcification	0mm	2.2	＞10mm	Present	Present	Present	Absent	Present	Absent	Present	2	5	12	46
00403	2020.9	0	Female	46	＜55	≤55	＞40	68.6	1.6	26.8	≥25	1.78	≥0.91cm	Present	Absent	Non-smooth	＜1	Absent	No	No	Yes	Yes	Middle	Un-upper	Microcalcification	＞0mm	2	＞10mm	Present	Present	Absent	Absent	Present	Absent	Present	3	25	1	25
00404	2020.9	0	Female	30	＜55	≤55	≤40	51	1.6	19.9	＜25	3	≥0.91cm	Present	Present	Non-smooth	＜1	Absent	No	Yes	Yes	No	Lower	Un-upper	Microcalcification	0mm	3	＞10mm	Present	Present	Present	Absent	Absent	Absent	Absent	7	11	10	22
00405	2020.9	0	Female	41	＜55	≤55	＞40	62	1.58	24.8	＜25	0.79	＜0.91cm	Absent	Absent	Non-smooth	＞1	Absent	No	No	No	No	Isthmus	Un-upper	Microcalcification	＞0mm	1	≤10mm	Present	Present	Present	Absent	Present	Absent	Present	4	8	2	19
00406	2020.9	0	Female	56	≥55	＞55	＞40	70	1.68	24.8	＜25	1.09	≥0.91cm	Present	Present	Non-smooth	＜1	Absent	No	No	No	No	Middle	Un-upper	Macrocalcification	0mm	1.1	＞10mm	Present	Present	Present	Absent	Present	Absent	Absent	3	5	2	9
00407	2020.9	0	Female	23	＜55	≤55	≤40	52	1.65	19.1	＜25	1.26	≥0.91cm	Absent	Absent	Non-smooth	＜1	Absent	No	No	No	No	Upper	Upper	Microcalcification	＞0mm	1.5	＞10mm	Present	Present	Absent	Absent	Absent	Present	Absent	3	3	7	20
00408	2020.9	0	Female	56	≥55	＞55	＞40	55	1.58	22	＜25	1.88	≥0.91cm	Present	Present	Non-smooth	＞1	Absent	No	No	No	No	Middle	Un-upper	Macrocalcification	0mm	1.8	＞10mm	Present	Absent	Present	Absent	Absent	Absent	Absent	2	4	2	43
00409	2020.9	0	Male	43	＜55	≤55	＞40	79	1.76	25.5	≥25	1.78	≥0.91cm	Present	Absent	Smooth	＜1	Absent	No	Yes	Yes	No	Upper	Upper	Microcalcification	0mm	1.8	＞10mm	Present	Present	Absent	Absent	Present	Absent	Present	5	5	3	35
00410	2020.12	0	Male	29	＜55	≤55	≤40	100	1.78	31.6	≥25	1.53	≥0.91cm	Absent	Absent	Non-smooth	＜1	Absent	No	No	No	No	Lower	Un-upper	Macrocalcification	＞0mm	1.5	＞10mm	Present	Absent	Present	Absent	Absent	Present	Absent	8	18	1	58
00411	2020.12	0	Male	38	＜55	≤55	≤40	89	1.72	30.1	≥25	1.09	≥0.91cm	Absent	Absent	Non-smooth	＞1	Absent	No	No	Yes	Yes	Middle	Un-upper	Macrocalcification	＞0mm	0.8	≤10mm	Present	Present	Present	Absent	Absent	Absent	Present	6	7	9	14
00412	2020.12	0	Male	26	＜55	≤55	≤40	80	1.75	26.1	≥25	1.71	≥0.91cm	Absent	Absent	Non-smooth	＞1	Absent	No	No	Yes	Yes	Lower	Un-upper	Microcalcification	＞0mm	1.7	＞10mm	Present	Absent	Present	Absent	Present	Absent	Absent	6	16	18	36
00413	2020.12	0	Female	44	＜55	≤55	＞40	81	1.7	28	≥25	1.9	≥0.91cm	Present	Present	Non-smooth	＜1	Absent	No	No	Yes	Yes	Upper	Upper	Macrocalcification	＞0mm	2	＞10mm	Present	Present	Absent	Present	Absent	Absent	Absent	2	6	5	22
00414	2020.12	0	Female	51	＜55	≤55	＞40	50	1.58	20	＜25	0.94	≥0.91cm	Present	Present	Non-smooth	＜1	Absent	No	Yes	Yes	No	Upper	Upper	Absent	0mm	1	≤10mm	Present	Present	Present	Absent	Absent	Absent	Absent	2	5	3	24
00415	2020.12	0	Male	32	＜55	≤55	≤40	69	1.73	23.1	＜25	1.41	≥0.91cm	Present	Absent	Non-smooth	＞1	Absent	No	No	Yes	Yes	Upper	Upper	Microcalcification	＞0mm	0.8	≤10mm	Present	Absent	Present	Absent	Absent	Absent	Absent	8	8	10	23
00416	2020.12	0	Female	43	＜55	≤55	＞40	56	1.58	22.4	＜25	1.91	≥0.91cm	Present	Absent	Non-smooth	＜1	Absent	Rich	No	Yes	Yes	Middle	Un-upper	Absent	0mm	1.5	＞10mm	Present	Present	Present	Absent	Present	Present	Absent	4	8	9	23
00417	2021.1	0	Female	34	＜55	≤55	≤40	50	1.56	20.5	＜25	0.65	＜0.91cm	Present	Present	Non-smooth	＜1	Absent	No	No	Yes	Yes	Lower	Un-upper	Absent	＞0mm	0.4	≤10mm	Present	Absent	Present	Absent	Absent	Absent	Absent	1	17	1	17
00418	2021.1	0	Female	24	＜55	≤55	≤40	49	1.62	18.7	＜25	1.85	≥0.91cm	Present	Present	Non-smooth	＜1	Absent	No	No	Yes	Yes	Lower	Un-upper	Microcalcification	0mm	2.2	＞10mm	Present	Present	Present	Absent	Absent	Absent	Absent	6	6	15	33
00419	2021.1	0	Female	33	＜55	≤55	≤40	78	1.6	30.5	≥25	0.83	＜0.91cm	Present	Present	Non-smooth	＞1	Absent	No	Yes	Yes	No	Upper	Upper	Absent	0mm	1.5	＞10mm	Present	Present	Present	Absent	Absent	Present	Absent	4	6	6	59
00420	2021.2	0	Female	25	＜55	≤55	≤40	42.5	1.66	15.4	＜25	3.82	≥0.91cm	Present	Absent	Non-smooth	＜1	Absent	No	No	Yes	Yes	Whole	Un-upper	Macrocalcification	0mm	4	＞10mm	Present	Present	Present	Absent	Absent	Absent	Absent	2	6	4	14
00421	2021.2	0	Male	46	＜55	≤55	＞40	79	1.72	26.7	≥25	1.35	≥0.91cm	Present	Present	Non-smooth	＜1	Absent	No	No	Yes	Yes	Lower	Un-upper	Absent	＞0mm	1.2	＞10mm	Present	Present	Present	Absent	Absent	Absent	Absent	6	11	5	36
00422	2021.2	0	Female	51	＜55	≤55	＞40	77	1.66	27.9	≥25	0.66	＜0.91cm	Present	Present	Non-smooth	＞1	Absent	No	No	Yes	Yes	Middle	Un-upper	Absent	0mm	0.8	≤10mm	Present	Present	Present	Absent	Absent	Present	Absent	7	10	5	19
00423	2021.3	0	Male	40	＜55	≤55	≤40	70	1.8	21.6	＜25	1.91	≥0.91cm	Present	Absent	Non-smooth	＜1	Absent	No	No	Yes	Yes	Lower	Un-upper	Macrocalcification	0mm	1.7	＞10mm	Present	Absent	Present	Absent	Absent	Absent	Absent	2	4	1	12
00424	2021.3	0	Female	36	＜55	≤55	≤40	84	1.65	30.9	≥25	1.48	≥0.91cm	Present	Present	Non-smooth	＞1	Absent	Little	No	Yes	Yes	Middle	Un-upper	Microcalcification	＞0mm	1.2	＞10mm	Present	Present	Present	Absent	Absent	Absent	Absent	9	9	5	15
00425	2021.3	0	Male	55	≥55	≤55	＞40	76	1.7	26.3	≥25	2.84	≥0.91cm	Present	Present	Non-smooth	＜1	Absent	No	Yes	Yes	No	Middle	Un-upper	Microcalcification	0mm	2.5	＞10mm	Present	Absent	Present	Absent	Present	Absent	Absent	2	9	6	20
00426	2021.3	0	Male	42	＜55	≤55	＞40	75	1.72	25.4	≥25	2.23	≥0.91cm	Absent	Absent	Non-smooth	＜1	Absent	No	No	Yes	Yes	Upper	Upper	Macrocalcification	＞0mm	2	＞10mm	Present	Present	Present	Present	Absent	Absent	Absent	10	10	9	26
00427	2021.3	0	Female	40	＜55	≤55	≤40	75	1.68	26.6	≥25	1.78	≥0.91cm	Present	Present	Non-smooth	＜1	Absent	No	No	No	No	Middle	Un-upper	Absent	0mm	1.3	＞10mm	Present	Absent	Present	Absent	Absent	Present	Absent	2	9	3	29
00428	2021.3	0	Female	36	＜55	≤55	≤40	73	1.6	28.5	≥25	2.85	≥0.91cm	Present	Present	Non-smooth	＞1	Absent	No	Yes	Yes	No	Middle	Un-upper	Microcalcification	0mm	4	＞10mm	Present	Present	Present	Absent	Absent	Present	Absent	10	14	5	26
00429	2021.3	0	Female	41	＜55	≤55	＞40	61	1.6	23.8	＜25	0.63	＜0.91cm	Present	Absent	Non-smooth	＞1	Absent	No	Yes	Yes	No	Lower	Un-upper	Absent	＞0mm	0.6	≤10mm	Absent	Absent	Absent	Absent	Absent	Present	Present	6	15	3	23
00430	2021.3	0	Male	30	＜55	≤55	≤40	73	1.7	25.3	≥25	0.51	＜0.91cm	Absent	Absent	Non-smooth	＞1	Absent	No	No	Yes	Yes	Upper	Upper	Microcalcification	0mm	0.3	≤10mm	Present	Absent	Present	Absent	Absent	Absent	Absent	1	3	3	29
00431	2021.4	0	Male	44	＜55	≤55	＞40	85	1.68	30.1	≥25	1.92	≥0.91cm	Present	Present	Non-smooth	＜1	Absent	No	No	Yes	Yes	Middle	Un-upper	Absent	0mm	3	＞10mm	Absent	Absent	Absent	Absent	Present	Absent	Absent	13	18	2	18
00432	2021.4	0	Female	30	＜55	≤55	≤40	55	1.68	19.5	＜25	1	≥0.91cm	Absent	Absent	Non-smooth	＞1	Absent	No	Yes	Yes	No	Middle	Un-upper	Microcalcification	＞0mm	0.7	≤10mm	Present	Present	Absent	Absent	Absent	Present	Present	2	4	6	22
00433	2021.4	0	Male	50	＜55	≤55	＞40	80	1.72	27	≥25	0.83	＜0.91cm	Present	Present	Non-smooth	＞1	Absent	No	Yes	Yes	No	Upper	Upper	Absent	0mm	0.8	≤10mm	Present	Present	Present	Absent	Absent	Absent	Absent	2	4	5	23
00434	2021.5	0	Female	28	＜55	≤55	≤40	58	1.58	23.2	＜25	1.06	≥0.91cm	Present	Absent	Non-smooth	＞1	Absent	No	Yes	Yes	No	Middle	Un-upper	Absent	0mm	1	≤10mm	Present	Present	Absent	Present	Absent	Present	Absent	9	13	1	13
00435	2021.5	0	Male	45	＜55	≤55	＞40	65	1.75	21.2	＜25	0.8	＜0.91cm	Present	Present	Non-smooth	＞1	Absent	No	No	No	No	Middle	Un-upper	Microcalcification	＞0mm	0.7	≤10mm	Present	Absent	Present	Absent	Absent	Absent	Absent	1	3	3	13
00436	2021.5	0	Female	30	＜55	≤55	≤40	67	1.62	25.5	≥25	0.43	＜0.91cm	Absent	Absent	Non-smooth	＞1	Absent	No	No	Yes	Yes	Middle	Un-upper	Absent	＞0mm	0.8	≤10mm	Present	Present	Absent	Absent	Absent	Absent	Present	6	6	2	7
00437	2021.5	0	Male	30	＜55	≤55	≤40	90	1.74	29.7	≥25	1.23	≥0.91cm	Present	Present	Non-smooth	＞1	Present	No	No	No	No	Middle	Un-upper	Microcalcification	＜0mm	1.5	＞10mm	Present	Absent	Present	Absent	Present	Absent	Absent	4	11	5	36
00438	2021.6	0	Female	40	＜55	≤55	≤40	70	1.66	25.4	≥25	2.66	≥0.91cm	Present	Present	Smooth	＜1	Absent	No	Yes	Yes	No	Whole	Un-upper	Microcalcification	0mm	2.5	＞10mm	Present	Present	Absent	Present	Absent	Absent	Present	3	5	6	18
00439	2021.6	0	Female	30	＜55	≤55	≤40	71	1.68	25.2	≥25	0.78	＜0.91cm	Present	Present	Non-smooth	＞1	Absent	No	No	Yes	Yes	Lower	Un-upper	Microcalcification	＞0mm	0.6	≤10mm	Present	Present	Present	Absent	Absent	Present	Absent	3	8	4	21
00440	2021.6	0	Female	50	＜55	≤55	＞40	60	1.63	22.6	＜25	0.73	＜0.91cm	Present	Absent	Non-smooth	＜1	Absent	No	No	Yes	Yes	Upper	Upper	Absent	＞0mm	0.7	≤10mm	Present	Absent	Present	Present	Absent	Absent	Absent	2	8	8	34
00441	2021.6	0	Female	49	＜55	≤55	＞40	68	1.63	25.6	≥25	1.1	≥0.91cm	Present	Present	Non-smooth	＜1	Absent	No	No	Yes	Yes	Lower	Un-upper	Microcalcification	0mm	1.3	＞10mm	Present	Present	Present	Absent	Absent	Absent	Present	7	10	3	30
00442	2021.7	0	Male	45	＜55	≤55	＞40	80	1.72	27	≥25	2.2	≥0.91cm	Present	Present	Non-smooth	＜1	Absent	No	No	No	No	Middle	Un-upper	Microcalcification	＞0mm	1.3	＞10mm	Present	Present	Present	Absent	Absent	Absent	Absent	6	14	6	33
00443	2021.7	0	Female	30	＜55	≤55	≤40	62	1.67	22.2	＜25	3.83	≥0.91cm	Present	Present	Smooth	＜1	Absent	No	No	No	No	Whole	Un-upper	Microcalcification	0mm	3.5	＞10mm	Present	Present	Present	Absent	Absent	Absent	Absent	3	7	7	24
00444	2021.7	0	Female	46	＜55	≤55	＞40	77	1.68	27.3	≥25	1.88	≥0.91cm	Present	Present	Non-smooth	＜1	Absent	No	No	Yes	Yes	Middle	Un-upper	Microcalcification	＞0mm	0.6	≤10mm	Present	Absent	Present	Present	Absent	Present	Absent	6	14	1	28
00445	2021.7	0	Male	42	＜55	≤55	＞40	103	1.73	34.4	≥25	0.81	＜0.91cm	Present	Present	Non-smooth	＜1	Absent	No	No	Yes	Yes	Middle	Un-upper	Macrocalcification	＞0mm	1.8	＞10mm	Present	Present	Present	Absent	Present	Absent	Absent	15	17	13	38
00446	2021.7	0	Male	44	＜55	≤55	＞40	95	1.76	30.7	≥25	0.72	＜0.91cm	Present	Present	Non-smooth	＞1	Present	No	No	No	No	Upper	Upper	Macrocalcification	＜0mm	0.6	≤10mm	Present	Absent	Present	Absent	Absent	Absent	Present	12	12	8	40
00447	2021.8	0	Female	30	＜55	≤55	≤40	49	1.6	19.1	＜25	1.5	≥0.91cm	Present	Present	Non-smooth	＜1	Absent	No	Yes	Yes	No	Middle	Un-upper	Microcalcification	＞0mm	1	≤10mm	Present	Present	Present	Absent	Absent	Present	Absent	6	16	3	25
00448	2021.8	0	Male	42	＜55	≤55	＞40	93	1.74	30.7	≥25	1.1	≥0.91cm	Present	Absent	Non-smooth	＞1	Absent	No	No	No	No	Lower	Un-upper	Microcalcification	＞0mm	1.4	＞10mm	Present	Present	Present	Absent	Absent	Absent	Present	13	13	8	23
00449	2021.8	0	Male	42	＜55	≤55	＞40	74	1.7	25.6	≥25	0.9	＜0.91cm	Present	Absent	Non-smooth	＞1	Absent	No	No	Yes	Yes	Middle	Un-upper	Absent	＞0mm	1	≤10mm	Present	Present	Absent	Absent	Absent	Absent	Present	13	14	6	16
00450	2021.8	0	Male	37	＜55	≤55	≤40	95	1.78	30	≥25	1.43	≥0.91cm	Absent	Absent	Non-smooth	＜1	Absent	No	No	Yes	Yes	Upper	Upper	Macrocalcification	＞0mm	1.2	＞10mm	Present	Present	Present	Absent	Absent	Present	Absent	5	17	6	31
00451	2021.8	0	Female	46	＜55	≤55	＞40	70	1.69	24.5	＜25	1.01	≥0.91cm	Present	Present	Non-smooth	＞1	Absent	No	No	No	No	Upper	Upper	Absent	0mm	1	≤10mm	Present	Present	Present	Absent	Absent	Absent	Absent	1	9	3	16
00452	2021.8	0	Male	36	＜55	≤55	≤40	80	1.71	27.4	≥25	0.94	≥0.91cm	Present	Absent	Non-smooth	＜1	Absent	No	No	No	No	Middle	Un-upper	Microcalcification	＞0mm	1.2	＞10mm	Present	Present	Present	Absent	Absent	Absent	Absent	10	17	4	18
00453	2021.8	0	Male	33	＜55	≤55	≤40	86	1.78	27.1	≥25	1.6	≥0.91cm	Absent	Absent	Non-smooth	＞1	Absent	Rich	No	Yes	Yes	Upper	Upper	Absent	0mm	1.7	＞10mm	Present	Absent	Present	Absent	Present	Absent	Absent	2	7	8	17
00454	2021.10	0	Male	46	＜55	≤55	＞40	80	1.75	26.1	≥25	1.34	≥0.91cm	Absent	Absent	Non-smooth	＜1	Absent	No	No	Yes	Yes	Upper	Upper	Macrocalcification	＞0mm	1	≤10mm	Present	Present	Absent	Absent	Absent	Absent	Present	8	9	13	45
00455	2021.10	0	Male	34	＜55	≤55	≤40	75	1.65	27.5	≥25	1.26	≥0.91cm	Absent	Absent	Non-smooth	＜1	Absent	No	No	No	No	Middle	Un-upper	Microcalcification	＞0mm	1.5	＞10mm	Present	Absent	Present	Absent	Absent	Absent	Present	8	10	3	23
00456	2021.10	0	Male	43	＜55	≤55	＞40	86	1.74	28.4	≥25	0.89	＜0.91cm	Present	Absent	Non-smooth	＞1	Absent	No	No	Yes	Yes	Middle	Un-upper	Macrocalcification	＞0mm	0.7	≤10mm	Present	Present	Absent	Absent	Absent	Absent	Present	4	7	6	16
00457	2021.10	0	Female	35	＜55	≤55	≤40	52	1.58	20.8	＜25	1.16	≥0.91cm	Present	Absent	Non-smooth	＜1	Absent	No	Yes	Yes	No	Upper	Upper	Macrocalcification	＞0mm	1.1	＞10mm	Present	Present	Absent	Absent	Absent	Absent	Present	4	14	4	9
00458	2021.10	0	Female	40	＜55	≤55	≤40	86	1.61	33.2	≥25	0.81	＜0.91cm	Present	Absent	Non-smooth	＜1	Absent	No	No	Yes	Yes	Lower	Un-upper	Macrocalcification	0mm	1	≤10mm	Present	Present	Present	Absent	Absent	Absent	Present	6	10	6	23
00459	2021.10	0	Male	43	＜55	≤55	＞40	92	1.76	29.7	≥25	1	≥0.91cm	Present	Present	Non-smooth	＞1	Absent	No	Yes	Yes	No	Upper	Upper	Absent	0mm	0.8	≤10mm	Present	Present	Present	Absent	Absent	Present	Absent	1	12	2	16
00460	2021.11	0	Male	45	＜55	≤55	＞40	100	1.78	31.6	≥25	1.02	≥0.91cm	Present	Present	Non-smooth	＜1	Absent	No	No	Yes	Yes	Lower	Un-upper	Absent	＞0mm	0.8	≤10mm	Present	Present	Present	Absent	Present	Absent	Absent	9	13	7	42
00461	2021.11	0	Male	42	＜55	≤55	＞40	72	1.6	28.1	≥25	0.68	＜0.91cm	Present	Present	Non-smooth	＞1	Absent	No	No	No	No	Middle	Un-upper	Absent	＞0mm	0.4	≤10mm	Present	Present	Present	Absent	Absent	Absent	Absent	6	10	3	11
00462	2021.11	0	Male	31	＜55	≤55	≤40	75	1.8	23.1	＜25	0.56	＜0.91cm	Present	Present	Non-smooth	＜1	Absent	No	No	Yes	Yes	Middle	Un-upper	Microcalcification	＞0mm	0.5	≤10mm	Present	Absent	Present	Absent	Absent	Absent	Absent	9	10	6	18
00463	2021.11	0	Female	33	＜55	≤55	≤40	60.3	1.54	25.4	≥25	2.07	≥0.91cm	Present	Present	Non-smooth	＜1	Absent	No	No	No	No	Middle	Un-upper	Microcalcification	＞0mm	1.8	＞10mm	Present	Present	Present	Absent	Absent	Present	Present	3	12	1	40
00464	2021.12	0	Male	35	＜55	≤55	≤40	96	1.83	28.7	≥25	1.69	≥0.91cm	Present	Absent	Non-smooth	＜1	Absent	No	No	Yes	Yes	Upper	Upper	Microcalcification	0mm	1.7	＞10mm	Present	Present	Present	Absent	Present	Absent	Present	4	4	12	28
00465	2021.12	0	Female	49	＜55	≤55	＞40	75	1.65	27.5	≥25	0.4	＜0.91cm	Present	Present	Non-smooth	＞1	Absent	No	No	No	No	Middle	Un-upper	Absent	＞0mm	0.7	≤10mm	Present	Present	Present	Absent	Absent	Absent	Present	1	8	1	16
00466	2021.12	0	Female	44	＜55	≤55	＞40	56	1.6	21.9	＜25	1.35	≥0.91cm	Present	Present	Non-smooth	＜1	Absent	No	No	Yes	Yes	Lower	Un-upper	Absent	＞0mm	1.8	＞10mm	Present	Present	Present	Absent	Present	Absent	Absent	3	4	5	47
00467	2021.12	0	Female	37	＜55	≤55	≤40	60	1.6	23.4	＜25	1.62	≥0.91cm	Present	Present	Non-smooth	＜1	Absent	No	No	No	No	Upper	Upper	Microcalcification	0mm	1.3	＞10mm	Present	Absent	Present	Absent	Absent	Absent	Absent	3	13	12	21
00468	2021.12	0	Female	37	＜55	≤55	≤40	60	1.6	23.4	＜25	1.07	≥0.91cm	Present	Absent	Non-smooth	＞1	Absent	No	No	No	No	Middle	Un-upper	Absent	0mm	1.1	＞10mm	Present	Present	Absent	Absent	Present	Absent	Present	1	6	6	16
00469	2021.12	0	Male	47	＜55	≤55	＞40	75	1.74	24.8	＜25	1.11	≥0.91cm	Absent	Absent	Non-smooth	＞1	Absent	No	No	No	No	Middle	Un-upper	Macrocalcification	＞0mm	0.6	≤10mm	Present	Present	Absent	Present	Absent	Absent	Present	3	6	4	11
00470	2022.1	0	Female	51	＜55	≤55	＞40	66	1.6	25.8	≥25	1.17	≥0.91cm	Present	Absent	Non-smooth	＜1	Absent	No	No	No	No	Isthmus	Un-upper	Absent	0mm	0.8	≤10mm	Present	Present	Absent	Absent	Absent	Absent	Present	5	10	2	36
00471	2022.1	0	Male	49	＜55	≤55	＞40	99	1.85	28.9	≥25	1.75	≥0.91cm	Absent	Absent	Non-smooth	＜1	Absent	No	Yes	Yes	No	Isthmus	Un-upper	Microcalcification	0mm	2.2	＞10mm	Present	Absent	Present	Present	Absent	Absent	Absent	3	12	6	66
00472	2022.1	0	Female	46	＜55	≤55	＞40	50	1.6	19.5	＜25	1.13	≥0.91cm	Present	Present	Non-smooth	＜1	Absent	No	No	Yes	Yes	Isthmus	Un-upper	Microcalcification	0mm	0.7	≤10mm	Present	Absent	Present	Absent	Present	Absent	Absent	13	14	9	41
00473	2022.1	0	Female	60	≥55	＞55	＞40	55	1.6	21.5	＜25	1.24	≥0.91cm	Present	Present	Non-smooth	＜1	Absent	No	No	Yes	Yes	Upper	Upper	Absent	0mm	1.1	＞10mm	Present	Present	Present	Absent	Present	Absent	Present	7	7	6	27
00474	2022.1	0	Female	46	＜55	≤55	＞40	54	1.5	24	＜25	1.32	≥0.91cm	Present	Present	Non-smooth	＜1	Absent	No	No	No	No	Middle	Un-upper	Absent	＞0mm	1.4	＞10mm	Present	Present	Present	Absent	Present	Absent	Absent	1	4	4	25
00475	2022.2	0	Male	43	＜55	≤55	＞40	88	1.7	30.4	≥25	3.9	≥0.91cm	Present	Present	Non-smooth	＜1	Absent	No	No	Yes	Yes	Upper	Upper	Microcalcification	0mm	4	＞10mm	Present	Present	Present	Absent	Present	Absent	Absent	5	11	4	42
00476	2022.2	0	Male	46	＜55	≤55	＞40	65	1.73	21.7	＜25	2.12	≥0.91cm	Present	Present	Non-smooth	＜1	Absent	No	Yes	Yes	No	Middle	Un-upper	Microcalcification	＞0mm	1.5	＞10mm	Present	Present	Present	Absent	Present	Present	Absent	6	11	3	25
00477	2022.2	0	Female	25	＜55	≤55	≤40	46	1.56	18.9	＜25	0.48	＜0.91cm	Present	Present	Non-smooth	＜1	Absent	No	Yes	Yes	No	Lower	Un-upper	Absent	＞0mm	0.5	≤10mm	Present	Absent	Present	Absent	Absent	Present	Absent	6	9	7	30
00478	2022.2	0	Female	46	＜55	≤55	＞40	70	1.56	28.8	≥25	2.36	≥0.91cm	Absent	Absent	Smooth	＜1	Absent	Little	Yes	Yes	No	Middle	Un-upper	Microcalcification	0mm	1.1	＞10mm	Present	Absent	Present	Absent	Absent	Absent	Present	4	8	5	24
00479	2022.3	0	Female	30	＜55	≤55	≤40	65	1.66	23.6	＜25	0.65	＜0.91cm	Present	Present	Non-smooth	＞1	Absent	No	Yes	Yes	No	Middle	Un-upper	Microcalcification	＞0mm	0.5	≤10mm	Present	Absent	Present	Absent	Absent	Present	Absent	9	19	2	18
00480	2022.3	0	Female	36	＜55	≤55	≤40	61.5	1.58	24.6	＜25	2.83	≥0.91cm	Present	Present	Non-smooth	＜1	Absent	Little	No	No	No	Middle	Un-upper	Microcalcification	0mm	2.5	＞10mm	Present	Present	Present	Present	Absent	Absent	Absent	5	7	3	15
00481	2022.3	0	Male	28	＜55	≤55	≤40	77	1.74	25.4	≥25	1.4	≥0.91cm	Absent	Absent	Non-smooth	＜1	Absent	No	No	Yes	Yes	Upper	Upper	Microcalcification	＞0mm	2	＞10mm	Present	Present	Present	Absent	Present	Absent	Absent	9	16	10	53
00482	2022.6	0	Female	36	＜55	≤55	≤40	53	1.6	20.7	＜25	1.96	≥0.91cm	Present	Present	Non-smooth	＜1	Absent	No	No	No	No	Middle	Un-upper	Microcalcification	＞0mm	0.2	≤10mm	Absent	Absent	Absent	Absent	Absent	Absent	Present	7	7	1	17
00483	2022.7	0	Female	30	＜55	≤55	≤40	65	1.62	24.8	＜25	2.45	≥0.91cm	Present	Present	Non-smooth	＜1	Present	No	Yes	Yes	No	Lower	Un-upper	Microcalcification	＜0mm	2	＞10mm	Present	Absent	Present	Present	Absent	Absent	Absent	11	13	6	51
00484	2022.7	0	Female	55	≥55	≤55	＞40	68	1.68	24.1	＜25	1.13	≥0.91cm	Present	Present	Non-smooth	＜1	Absent	No	No	Yes	Yes	Middle	Un-upper	Microcalcification	0mm	0.8	≤10mm	Present	Present	Present	Present	Absent	Absent	Present	3	4	6	11
00485	2022.7	0	Male	49	＜55	≤55	＞40	90	1.78	28.4	≥25	1.36	≥0.91cm	Present	Present	Smooth	＜1	Absent	No	No	No	No	Middle	Un-upper	Absent	0mm	0.5	≤10mm	Present	Present	Present	Absent	Absent	Absent	Present	2	3	6	19
00486	2022.9	0	Female	44	＜55	≤55	＞40	60	1.56	24.7	＜25	1.76	≥0.91cm	Present	Present	Non-smooth	＜1	Absent	No	No	No	No	Upper	Upper	Microcalcification	0mm	2	＞10mm	Present	Present	Present	Absent	Present	Absent	Absent	1	7	4	34
00487	2022.1	0	Female	45	＜55	≤55	＞40	75	1.67	26.9	≥25	2.06	≥0.91cm	Absent	Absent	Non-smooth	＞1	Present	No	No	No	No	Middle	Un-upper	Absent	＜0mm	2	＞10mm	Absent	Absent	Absent	Absent	Present	Absent	Present	4	6	4	33
00488	2022.1	0	Female	32	＜55	≤55	≤40	51	1.55	21.2	＜25	0.97	≥0.91cm	Absent	Absent	Non-smooth	＜1	Absent	No	No	No	No	Upper	Upper	Microcalcification	0mm	0.9	≤10mm	Absent	Absent	Absent	Absent	Absent	Absent	Present	2	3	2	15
00489	2020.4	0	Female	30	＜55	≤55	≤40	47	1.63	17.7	＜25	3.8	≥0.91cm	Absent	Absent	Non-smooth	＜1	Absent	No	No	No	No	Whole	Un-upper	Macrocalcification	0mm	4	＞10mm	Absent	Absent	Absent	Absent	Absent	Absent	Present	3	7	9	23
00490	2020.4	0	Female	36	＜55	≤55	≤40	75	1.68	26.6	≥25	1.1	≥0.91cm	Absent	Absent	Non-smooth	＜1	Absent	No	No	No	No	Upper	Upper	Macrocalcification	0mm	1	≤10mm	Absent	Absent	Absent	Absent	Absent	Absent	Present	2	3	3	17
00491	2020.4	0	Male	29	＜55	≤55	≤40	100	1.8	30.9	≥25	4.9	≥0.91cm	Absent	Absent	Non-smooth	＜1	Absent	Little	No	No	No	Whole	Un-upper	Macrocalcification	0mm	5	＞10mm	Absent	Absent	Absent	Absent	Present	Absent	Present	6	7	8	33
00492	2020.5	0	Female	64	≥55	＞55	＞40	52	1.56	21.4	＜25	2.07	≥0.91cm	Absent	Absent	Non-smooth	＜1	Absent	No	No	No	No	Upper	Upper	Macrocalcification	0mm	2.5	＞10mm	Absent	Absent	Absent	Absent	Absent	Absent	Present	3	5	6	38
00493	2021.1	0	Female	28	＜55	≤55	≤40	42	1.55	17.5	＜25	0.96	≥0.91cm	Absent	Absent	Non-smooth	＜1	Present	No	No	Yes	Yes	Upper	Upper	Microcalcification	＜0mm	0.9	≤10mm	Absent	Absent	Absent	Present	Absent	Absent	Present	3	6	5	11
00494	2021.3	0	Female	23	＜55	≤55	≤40	50	1.67	17.9	＜25	1.31	≥0.91cm	Absent	Absent	Non-smooth	＜1	Absent	No	Yes	Yes	No	Upper	Upper	Microcalcification	0mm	0.8	≤10mm	Absent	Absent	Absent	Absent	Absent	Absent	Present	8	9	1	16
00495	2021.3	0	Female	33	＜55	≤55	≤40	65	1.6	25.4	≥25	1.2	≥0.91cm	Absent	Absent	Non-smooth	＞1	Absent	No	No	Yes	Yes	Upper	Upper	Macrocalcification	0mm	1.4	＞10mm	Absent	Absent	Absent	Present	Absent	Absent	Present	14	18	10	42
00496	2021.3	0	Female	31	＜55	≤55	≤40	70	1.65	25.7	≥25	3.13	≥0.91cm	Absent	Absent	Non-smooth	＜1	Absent	No	No	Yes	Yes	Upper	Upper	Microcalcification	0mm	3	＞10mm	Absent	Absent	Absent	Absent	Absent	Absent	Present	8	12	4	24
00497	2021.3	0	Female	43	＜55	≤55	＞40	54	1.5	24	＜25	1.47	≥0.91cm	Absent	Absent	Non-smooth	＞1	Present	No	No	Yes	Yes	Upper	Upper	Macrocalcification	＜0mm	1.8	＞10mm	Absent	Absent	Absent	Absent	Absent	Absent	Present	1	1	3	12
00498	2021.3	0	Female	25	＜55	≤55	≤40	65	1.69	22.8	＜25	2.14	≥0.91cm	Absent	Absent	Non-smooth	＜1	Present	No	Yes	Yes	No	Upper	Upper	Microcalcification	＜0mm	1.8	＞10mm	Absent	Absent	Absent	Absent	Present	Absent	Present	8	9	9	25
00499	2021.5	0	Female	29	＜55	≤55	≤40	40	1.55	16.6	＜25	0.7	＜0.91cm	Absent	Absent	Non-smooth	＜1	Absent	No	No	No	No	Middle	Un-upper	Absent	＞0mm	0.6	≤10mm	Absent	Absent	Absent	Absent	Absent	Present	Absent	8	10	2	19
00500	2021.6	0	Male	63	≥55	＞55	＞40	60	1.65	22	＜25	1.43	≥0.91cm	Absent	Absent	Non-smooth	＜1	Absent	No	Yes	No	No	Middle	Un-upper	Microcalcification	0mm	1.3	＞10mm	Absent	Absent	Absent	Present	Absent	Absent	Present	11	19	3	11
00501	2021.8	0	Male	39	＜55	≤55	≤40	82	1.7	28.4	≥25	1.43	≥0.91cm	Absent	Absent	Non-smooth	＜1	Absent	No	No	Yes	Yes	Upper	Upper	Microcalcification	＞0mm	1.5	＞10mm	Absent	Absent	Absent	Absent	Absent	Absent	Present	6	6	9	13
00502	2021.8	0	Female	26	＜55	≤55	≤40	55	1.55	22.9	＜25	3.85	≥0.91cm	Absent	Absent	Non-smooth	＜1	Absent	No	No	Yes	Yes	Whole	Un-upper	Microcalcification	0mm	4.8	＞10mm	Absent	Absent	Absent	Absent	Absent	Absent	Present	2	6	5	12
00503	2021.1	0	Male	32	＜55	≤55	≤40	77	1.7	26.6	≥25	0.52	＜0.91cm	Absent	Absent	Non-smooth	＜1	Absent	No	Yes	Yes	No	Middle	Un-upper	Microcalcification	0mm	0.3	≤10mm	Absent	Absent	Absent	Absent	Absent	Absent	Present	6	6	7	36
00504	2021.11	0	Male	37	＜55	≤55	≤40	85	1.81	25.9	≥25	2.91	≥0.91cm	Absent	Absent	Non-smooth	＜1	Absent	Rich	Yes	Yes	No	Upper	Upper	Macrocalcification	0mm	2.8	＞10mm	Absent	Absent	Absent	Absent	Absent	Absent	Present	1	8	3	25
00505	2021.11	0	Female	38	＜55	≤55	≤40	62	1.6	24.2	＜25	1.22	≥0.91cm	Absent	Absent	Non-smooth	＞1	Absent	No	No	No	No	Lower	Un-upper	Microcalcification	0mm	1.5	＞10mm	Absent	Absent	Absent	Absent	Absent	Absent	Present	5	6	6	13
00506	2022.1	0	Female	12	＜55	≤55	≤40	40	1.5	17.8	＜25	3.05	≥0.91cm	Absent	Absent	Non-smooth	＞1	Present	No	No	No	No	Whole	Un-upper	Macrocalcification	＜0mm	2.5	＞10mm	Absent	Absent	Absent	Absent	Present	Absent	Present	7	9	4	17
00507	2022.1	0	Male	32	＜55	≤55	≤40	88	1.72	29.7	≥25	2.75	≥0.91cm	Present	Present	Non-smooth	＞1	Absent	No	No	Yes	Yes	Lower	Un-upper	Microcalcification	0mm	2.2	＞10mm	Absent	Absent	Absent	Absent	Present	Absent	Present	12	17	18	35
00508	2022.1	0	Male	32	＜55	≤55	≤40	85	1.7	29.4	≥25	1.17	≥0.91cm	Absent	Absent	Smooth	＞1	Absent	No	No	No	No	Middle	Un-upper	Microcalcification	0mm	1	≤10mm	Absent	Absent	Absent	Absent	Present	Absent	Present	1	6	1	25
00509	2022.1	0	Female	41	＜55	≤55	＞40	47	1.62	17.9	＜25	1.52	≥0.91cm	Present	Absent	Non-smooth	＞1	Absent	No	No	Yes	Yes	Upper	Upper	Microcalcification	0mm	2.2	＞10mm	Absent	Absent	Absent	Absent	Present	Absent	Present	2	14	5	15
00510	2022.2	0	Female	40	＜55	≤55	≤40	82	1.7	28.4	≥25	1.71	≥0.91cm	Present	Absent	Non-smooth	＞1	Present	No	No	Yes	Yes	Lower	Un-upper	Absent	＜0mm	1.7	＞10mm	Absent	Absent	Absent	Absent	Present	Absent	Present	12	14	7	25
00511	2022.2	0	Male	37	＜55	≤55	≤40	75	1.75	24.5	＜25	0.59	＜0.91cm	Absent	Absent	Non-smooth	＞1	Absent	No	No	Yes	Yes	Upper	Upper	Absent	＞0mm	0.5	≤10mm	Absent	Absent	Absent	Absent	Absent	Absent	Present	3	4	6	12
00512	2022.5	0	Male	33	＜55	≤55	≤40	43	1.5	19.1	＜25	1.03	≥0.91cm	Absent	Absent	Non-smooth	＞1	Absent	No	No	Yes	Yes	Middle	Un-upper	Microcalcification	＞0mm	0.9	≤10mm	Absent	Absent	Absent	Absent	Absent	Absent	Present	11	16	6	23
00513	2022.3	0	Male	43	＜55	≤55	＞40	100	1.78	31.6	≥25	2.07	≥0.91cm	Present	Present	Non-smooth	＞1	Present	Little	No	Yes	Yes	Upper	Upper	Absent	＜0mm	2	＞10mm	Absent	Absent	Absent	Present	Absent	Absent	Present	5	6	11	19
00514	2022.3	0	Male	48	＜55	≤55	＞40	60	1.67	21.5	＜25	1.61	≥0.91cm	Present	Absent	Non-smooth	＞1	Absent	Little	Yes	Yes	No	Middle	Un-upper	Microcalcification	＞0mm	1	≤10mm	Absent	Absent	Absent	Absent	Absent	Absent	Present	13	13	11	25
00515	2022.6	0	Female	35	＜55	≤55	≤40	71	1.63	26.7	≥25	1.31	≥0.91cm	Absent	Absent	Non-smooth	＞1	Absent	No	No	Yes	Yes	Middle	Un-upper	Macrocalcification	0mm	1.2	＞10mm	Absent	Absent	Absent	Absent	Present	Absent	Present	5	6	2	14
00516	2022.7	0	Female	33	＜55	≤55	≤40	72	1.62	27.4	≥25	1.34	≥0.91cm	Absent	Absent	Non-smooth	＞1	Absent	Little	Yes	Yes	No	Middle	Un-upper	Microcalcification	0mm	1.3	＞10mm	Absent	Absent	Absent	Absent	Absent	Present	Present	3	14	6	16
00517	2022.7	0	Male	58	≥55	＞55	＞40	71	1.77	22.7	＜25	2.91	≥0.91cm	Absent	Absent	Non-smooth	＞1	Absent	No	No	No	No	Middle	Un-upper	Microcalcification	＞0mm	0.2	≤10mm	Absent	Absent	Absent	Absent	Absent	Present	Absent	2	8	3	16
00518	2022.7	0	Female	22	＜55	≤55	≤40	85	1.7	29.4	≥25	4.3	≥0.91cm	Absent	Absent	Non-smooth	＞1	Absent	Rich	No	Yes	Yes	Whole	Un-upper	Microcalcification	＞0mm	4	＞10mm	Absent	Absent	Absent	Absent	Present	Absent	Present	11	16	11	16
00519	2022.7	0	Male	31	＜55	≤55	≤40	90	1.8	27.8	≥25	2.86	≥0.91cm	Absent	Absent	Non-smooth	＞1	Present	No	No	Yes	Yes	Middle	Un-upper	Microcalcification	＜0mm	1.5	＞10mm	Absent	Absent	Absent	Absent	Absent	Absent	Present	2	2	3	13
00520	2022.7	0	Female	31	＜55	≤55	≤40	77	1.65	28.3	≥25	0.85	＜0.91cm	Present	Absent	Non-smooth	＞1	Absent	No	No	Yes	Yes	Upper	Upper	Macrocalcification	＞0mm	0.4	≤10mm	Absent	Absent	Absent	Absent	Absent	Present	Present	1	5	1	19
00521	2022.7	0	Female	38	＜55	≤55	≤40	60	1.68	21.3	＜25	2.12	≥0.91cm	Present	Absent	Non-smooth	＞1	Present	No	Yes	Yes	No	Upper	Upper	Microcalcification	＜0mm	1.5	＞10mm	Absent	Absent	Absent	Absent	Present	Absent	Present	2	2	6	11
00522	2022.8	0	Female	37	＜55	≤55	≤40	60	1.68	21.3	＜25	2.49	≥0.91cm	Absent	Absent	Non-smooth	＞1	Absent	No	No	Yes	Yes	Middle	Un-upper	Microcalcification	0mm	2.5	＞10mm	Absent	Absent	Absent	Absent	Absent	Absent	Present	6	7	7	16
00523	2022.9	0	Male	31	＜55	≤55	≤40	82	1.7	28.4	≥25	0.96	≥0.91cm	Absent	Absent	Non-smooth	＞1	Absent	No	Yes	No	No	Middle	Un-upper	Macrocalcification	0mm	1	≤10mm	Absent	Absent	Absent	Absent	Absent	Absent	Absent	8	8	2	18
00524	2022.10	0	Male	17	＜55	≤55	≤40	75	1.72	25.4	≥25	5.75	≥0.91cm	Absent	Absent	Non-smooth	＜1	Absent	Rich	No	No	No	Whole	Un-upper	Macrocalcification	0mm	5	＞10mm	Absent	Absent	Absent	Absent	Absent	Absent	Absent	6	6	9	30
00525	2022.11	0	Female	33	＜55	≤55	≤40	50	1.64	18.6	＜25	0.4	＜0.91cm	Absent	Absent	Non-smooth	＜1	Absent	No	No	Yes	Yes	Upper	Upper	Absent	＞0mm	1.4	＞10mm	Absent	Absent	Absent	Absent	Present	Absent	Absent	9	10	8	17
00526	2020.6	0	Female	33	＜55	≤55	≤40	65	1.6	25.4	≥25	2.27	≥0.91cm	Absent	Absent	Non-smooth	＜1	Present	No	No	Yes	Yes	Upper	Upper	Microcalcification	＜0mm	1.5	＞10mm	Absent	Absent	Absent	Absent	Present	Absent	Absent	11	12	7	25
00527	2020.8	0	Female	39	＜55	≤55	≤40	57	1.6	22.3	＜25	1.08	≥0.91cm	Absent	Absent	Non-smooth	＜1	Absent	No	No	No	No	Upper	Upper	Macrocalcification	0mm	1.2	＞10mm	Absent	Absent	Absent	Absent	Absent	Absent	Present	2	2	3	17
00528	2020.9	0	Female	47	＜55	≤55	＞40	72	1.59	28.5	≥25	0.82	＜0.91cm	Present	Present	Non-smooth	＞1	Absent	No	No	Yes	Yes	Lower	Un-upper	Microcalcification	＞0mm	0.8	≤10mm	Absent	Absent	Absent	Present	Absent	Absent	Present	5	8	1	15
00529	2020.9	0	Male	46	＜55	≤55	＞40	92	1.76	29.7	≥25	1.9	≥0.91cm	Absent	Absent	Non-smooth	＞1	Present	No	No	Yes	Yes	Lower	Un-upper	Microcalcification	＜0mm	2.2	＞10mm	Absent	Absent	Absent	Absent	Present	Present	Present	1	5	1	24
00530	2020.9	0	Female	36	＜55	≤55	≤40	64	1.58	25.6	≥25	0.66	＜0.91cm	Absent	Absent	Non-smooth	＜1	Absent	Little	No	No	No	Middle	Un-upper	Microcalcification	0mm	0.6	≤10mm	Absent	Absent	Absent	Absent	Absent	Absent	Present	5	8	2	25
00531	2020.9	0	Male	41	＜55	≤55	＞40	82	1.7	28.4	≥25	1.21	≥0.91cm	Absent	Absent	Non-smooth	＞1	Absent	No	No	Yes	Yes	Upper	Upper	Microcalcification	0mm	1.5	＞10mm	Absent	Absent	Absent	Absent	Absent	Absent	Absent	2	5	5	18
00532	2020.10	0	Female	35	＜55	≤55	≤40	65	1.66	23.6	＜25	1.42	≥0.91cm	Present	Absent	Non-smooth	＞1	Present	No	Yes	Yes	No	Lower	Un-upper	Microcalcification	＜0mm	1.5	＞10mm	Absent	Absent	Absent	Present	Absent	Present	Absent	8	12	5	22
00533	2020.10	0	Male	37	＜55	≤55	≤40	90	1.7	31.1	≥25	0.84	＜0.91cm	Present	Absent	Non-smooth	＞1	Absent	No	No	Yes	Yes	Upper	Upper	Microcalcification	＞0mm	0.6	≤10mm	Absent	Absent	Absent	Absent	Absent	Absent	Present	6	6	5	23
00534	2020.11	0	Female	27	＜55	≤55	≤40	55	1.62	21	＜25	3.48	≥0.91cm	Absent	Absent	Non-smooth	＜1	Present	No	No	No	No	Whole	Un-upper	Absent	＜0mm	3	＞10mm	Absent	Absent	Absent	Absent	Absent	Absent	Present	6	7	4	10
00535	2020.11	0	Female	47	＜55	≤55	＞40	61	1.57	24.7	＜25	1.12	≥0.91cm	Present	Absent	Non-smooth	＞1	Absent	No	No	Yes	Yes	Lower	Un-upper	Absent	0mm	0.1	≤10mm	Absent	Absent	Absent	Absent	Present	Absent	Present	4	6	8	21
00536	2020.11	0	Female	52	＜55	≤55	＞40	70	1.58	28	≥25	0.53	＜0.91cm	Present	Absent	Non-smooth	＜1	Absent	No	No	No	No	Upper	Upper	Macrocalcification	＞0mm	0.3	≤10mm	Absent	Absent	Absent	Absent	Absent	Absent	Present	4	5	8	19
00537	2020.12	0	Female	28	＜55	≤55	≤40	44	1.6	17.2	＜25	0.87	＜0.91cm	Present	Absent	Non-smooth	＜1	Absent	No	No	Yes	Yes	Upper	Upper	Macrocalcification	0mm	0.9	≤10mm	Absent	Absent	Absent	Absent	Absent	Absent	Present	6	7	13	44
00538	2020.12	0	Female	38	＜55	≤55	≤40	53	1.62	20.2	＜25	1.44	≥0.91cm	Absent	Absent	Non-smooth	＜1	Absent	No	No	No	No	Middle	Un-upper	Absent	＞0mm	1.5	＞10mm	Absent	Absent	Absent	Absent	Absent	Present	Present	4	9	7	34
00539	2020.12	0	Female	46	＜55	≤55	＞40	65	1.57	26.4	≥25	1.02	≥0.91cm	Present	Absent	Non-smooth	＞1	Absent	No	No	No	No	Middle	Un-upper	Macrocalcification	0mm	1.5	＞10mm	Absent	Absent	Absent	Absent	Absent	Present	Present	1	9	2	23
00540	2021.1	0	Male	30	＜55	≤55	≤40	70	1.73	23.4	＜25	1.96	≥0.91cm	Absent	Absent	Non-smooth	＜1	Present	No	Yes	No	No	Lower	Un-upper	Microcalcification	＜0mm	1.8	＞10mm	Absent	Absent	Absent	Absent	Present	Absent	Present	4	7	3	19
00541	2021.1	0	Female	39	＜55	≤55	≤40	67	1.65	24.6	＜25	2.36	≥0.91cm	Absent	Absent	Non-smooth	＜1	Absent	No	Yes	Yes	No	Upper	Upper	Microcalcification	0mm	2.2	＞10mm	Absent	Absent	Absent	Absent	Absent	Absent	Present	4	4	9	16
00542	2021.2	0	Male	42	＜55	≤55	＞40	77	1.71	26.3	≥25	1.14	≥0.91cm	Absent	Absent	Non-smooth	＞1	Absent	No	Yes	Yes	No	Lower	Un-upper	Microcalcification	0mm	1	≤10mm	Absent	Absent	Absent	Absent	Absent	Present	Present	11	12	2	29
00543	2021.2	0	Female	27	＜55	≤55	≤40	78	1.72	26.4	≥25	3.08	≥0.91cm	Absent	Absent	Non-smooth	＜1	Present	No	No	Yes	Yes	Lower	Un-upper	Macrocalcification	＜0mm	2.8	＞10mm	Absent	Absent	Absent	Absent	Absent	Absent	Present	8	10	13	49
00544	2021.4	0	Female	42	＜55	≤55	＞40	55	1.58	22	＜25	0.87	＜0.91cm	Absent	Absent	Non-smooth	＞1	Absent	No	No	No	No	Lower	Un-upper	Absent	0mm	1	≤10mm	Absent	Absent	Absent	Absent	Absent	Absent	Present	1	8	2	7
00545	2021.4	0	Female	36	＜55	≤55	≤40	70	1.64	26	≥25	1.91	≥0.91cm	Absent	Absent	Non-smooth	＞1	Absent	No	Yes	Yes	No	Upper	Upper	Microcalcification	0mm	2.3	＞10mm	Absent	Absent	Absent	Absent	Absent	Absent	Present	3	5	10	19
00546	2021.6	0	Female	57	≥55	＞55	＞40	65	1.63	24.5	＜25	0.57	＜0.91cm	Absent	Absent	Non-smooth	＜1	Absent	No	No	Yes	Yes	Middle	Un-upper	Macrocalcification	＞0mm	0.4	≤10mm	Absent	Absent	Absent	Absent	Absent	Present	Present	1	14	1	16
00547	2021.6	0	Female	33	＜55	≤55	≤40	67	1.64	24.9	＜25	3.13	≥0.91cm	Absent	Absent	Non-smooth	＜1	Present	No	No	No	No	Whole	Un-upper	Absent	＜0mm	3	＞10mm	Absent	Absent	Absent	Absent	Absent	Absent	Present	4	6	5	18
00548	2021.7	0	Female	29	＜55	≤55	≤40	53.5	1.56	22	＜25	1.39	≥0.91cm	Absent	Absent	Non-smooth	＜1	Absent	No	No	No	No	Middle	Un-upper	Microcalcification	0mm	1.3	＞10mm	Absent	Absent	Absent	Absent	Absent	Present	Absent	7	9	6	21
00549	2021.7	0	Male	35	＜55	≤55	≤40	76	1.77	24.3	＜25	2.55	≥0.91cm	Present	Present	Smooth	＜1	Absent	No	No	Yes	Yes	Middle	Un-upper	Macrocalcification	0mm	2.2	＞10mm	Absent	Absent	Absent	Absent	Absent	Absent	Present	2	9	4	23
00550	2021.7	0	Female	45	＜55	≤55	＞40	51	1.53	21.8	＜25	2.14	≥0.91cm	Absent	Absent	Non-smooth	＜1	Absent	No	No	Yes	Yes	Upper	Upper	Microcalcification	0mm	2	＞10mm	Absent	Absent	Absent	Absent	Absent	Absent	Present	2	2	3	10
00551	2021.7	0	Female	34	＜55	≤55	≤40	58	1.6	22.7	＜25	1	≥0.91cm	Absent	Absent	Non-smooth	＜1	Absent	No	No	No	No	Upper	Upper	Absent	0mm	0.8	≤10mm	Absent	Absent	Absent	Present	Absent	Absent	Present	5	7	5	19
00552	2021.8	0	Male	31	＜55	≤55	≤40	60	1.74	19.8	＜25	0.75	＜0.91cm	Present	Absent	Non-smooth	＞1	Absent	No	No	Yes	Yes	Isthmus	Un-upper	Microcalcification	0mm	0.5	≤10mm	Absent	Absent	Absent	Absent	Absent	Absent	Present	5	6	2	13
00553	2021.8	0	Female	43	＜55	≤55	＞40	56	1.63	21.1	＜25	1.38	≥0.91cm	Absent	Absent	Non-smooth	＞1	Absent	No	No	No	No	Middle	Un-upper	Macrocalcification	0mm	1.2	＞10mm	Absent	Absent	Absent	Absent	Absent	Absent	Present	7	8	8	17
00554	2021.8	0	Male	30	＜55	≤55	≤40	72	1.8	22.2	＜25	0.76	＜0.91cm	Absent	Absent	Non-smooth	＞1	Absent	No	No	Yes	Yes	Lower	Un-upper	Absent	0mm	1	≤10mm	Absent	Absent	Absent	Absent	Absent	Absent	Present	10	13	2	25
00555	2021.8	0	Female	56	≥55	＞55	＞40	78	1.63	29.4	≥25	0.64	＜0.91cm	Absent	Absent	Non-smooth	＞1	Absent	No	No	Yes	Yes	Lower	Un-upper	Macrocalcification	0mm	0.6	≤10mm	Absent	Absent	Absent	Absent	Absent	Present	Absent	5	12	1	18
00556	2021.8	0	Female	40	＜55	≤55	≤40	54	1.67	19.4	＜25	1.22	≥0.91cm	Present	Absent	Non-smooth	＞1	Absent	No	No	No	No	Upper	Upper	Microcalcification	0mm	2	＞10mm	Absent	Absent	Absent	Absent	Absent	Present	Absent	12	16	3	28
00557	2021.9	0	Male	35	＜55	≤55	≤40	95	1.82	28.7	≥25	1.75	≥0.91cm	Absent	Absent	Non-smooth	＜1	Present	No	No	No	No	Isthmus	Un-upper	Microcalcification	＜0mm	1.5	＞10mm	Absent	Absent	Absent	Absent	Absent	Absent	Present	1	1	7	30
00558	2021.11	0	Male	31	＜55	≤55	≤40	96	1.83	28.7	≥25	1.1	≥0.91cm	Absent	Absent	Non-smooth	＞1	Absent	No	No	No	No	Middle	Un-upper	Microcalcification	0mm	1	≤10mm	Absent	Absent	Absent	Absent	Absent	Absent	Present	10	12	1	13
00559	2021.11	0	Female	36	＜55	≤55	≤40	56	1.69	19.6	＜25	5.06	≥0.91cm	Absent	Absent	Smooth	＜1	Absent	No	Yes	Yes	No	Whole	Un-upper	Microcalcification	0mm	4	＞10mm	Absent	Absent	Absent	Absent	Absent	Absent	Present	6	12	3	37
00560	2021.11	0	Female	26	＜55	≤55	≤40	45	1.65	16.5	＜25	3.05	≥0.91cm	Present	Absent	Non-smooth	＜1	Absent	No	Yes	Yes	No	Upper	Upper	Microcalcification	0mm	3	＞10mm	Absent	Absent	Absent	Absent	Present	Absent	Present	26	29	12	37
00561	2021.12	0	Female	29	＜55	≤55	≤40	51	1.65	18.7	＜25	0.97	≥0.91cm	Present	Present	Non-smooth	＜1	Absent	No	No	Yes	Yes	Middle	Un-upper	Microcalcification	0mm	0.7	≤10mm	Absent	Absent	Absent	Absent	Absent	Present	Present	4	8	5	18
00562	2021.12	0	Female	31	＜55	≤55	≤40	67	1.6	26.2	≥25	1.64	≥0.91cm	Present	Absent	Non-smooth	＜1	Absent	No	No	Yes	Yes	Upper	Upper	Microcalcification	0mm	1.1	＞10mm	Present	Present	Absent	Absent	Absent	Absent	Present	12	18	12	54
00563	2021.12	0	Female	37	＜55	≤55	≤40	56	1.6	21.9	＜25	1.63	≥0.91cm	Present	Present	Non-smooth	＜1	Absent	Little	No	Yes	Yes	Middle	Un-upper	Microcalcification	＞0mm	1.2	＞10mm	Present	Present	Present	Absent	Absent	Present	Absent	1	20	3	26
00564	2022.7	0	Female	43	＜55	≤55	＞40	67	1.62	25.5	≥25	0.9	＜0.91cm	Present	Present	Non-smooth	＜1	Absent	No	Yes	Yes	No	Upper	Upper	Microcalcification	0mm	1	≤10mm	Present	Present	Present	Absent	Present	Absent	Absent	1	14	3	23
00565	2021.9	0	Male	31	＜55	≤55	≤40	84	1.83	25.1	≥25	1.58	≥0.91cm	Absent	Absent	Non-smooth	＞1	Absent	Little	No	Yes	Yes	Middle	Un-upper	Microcalcification	＞0mm	1	≤10mm	Absent	Absent	Absent	Absent	Absent	Absent	Present	2	2	11	27
00566	2020.3	1	Female	49	＜55	≤55	＞40	59	1.6	23	＜25	1.15	≥0.91cm	Present	Present	Non-smooth	＞1	Absent	No	No	Yes	Yes	Middle	Un-upper	Macrocalcification	＞0mm	1.8	＞10mm	Present	Present	Present	Absent	Absent	Present	Present	0	17	1	24
00567	2020.3	1	Female	26	＜55	≤55	≤40	56	1.68	19.8	＜25	1.2	≥0.91cm	Present	Present	Non-smooth	＜1	Absent	Little	No	No	No	Middle	Un-upper	Microcalcification	0mm	1	≤10mm	Present	Absent	Present	Absent	Absent	Absent	Absent	0	3	1	8
00568	2020.4	1	Female	65	≥55	＞55	＞40	53	1.53	22.6	＜25	1.3	≥0.91cm	Present	Present	Non-smooth	＞1	Absent	Rich	No	Yes	Yes	Middle	Un-upper	Microcalcification	＞0mm	1.1	＞10mm	Present	Absent	Present	Absent	Absent	Absent	Absent	0	7	1	15
00569	2020.4	1	Female	51	＜55	≤55	＞40	55	1.56	22.6	＜25	1.42	≥0.91cm	Present	Present	Non-smooth	＜1	Absent	No	No	Yes	Yes	Upper	Upper	Macrocalcification	0mm	0.7	≤10mm	Present	Present	Present	Absent	Absent	Absent	Present	0	5	1	21
00570	2020.5	1	Female	40	＜55	≤55	≤40	64	1.62	24.4	＜25	0.6	＜0.91cm	Present	Present	Smooth	＜1	Absent	No	No	Yes	Yes	Middle	Un-upper	Microcalcification	0mm	0.5	≤10mm	Present	Present	Present	Absent	Absent	Absent	Present	0	9	2	22
00571	2020.6	1	Female	48	＜55	≤55	＞40	60	1.68	21.3	＜25	1.03	≥0.91cm	Present	Present	Non-smooth	＜1	Absent	No	No	No	No	Lower	Un-upper	Macrocalcification	＞0mm	0.6	≤10mm	Present	Absent	Present	Absent	Absent	Present	Absent	0	20	4	24
00572	2020.6	1	Female	54	＜55	≤55	＞40	59	1.6	23	＜25	0.76	＜0.91cm	Present	Present	Non-smooth	＜1	Absent	Little	No	No	No	Middle	Un-upper	Microcalcification	＞0mm	0.5	≤10mm	Present	Present	Present	Absent	Absent	Present	Absent	0	4	4	27
00573	2020.7	1	Male	59	≥55	＞55	＞40	77.5	1.74	25.6	≥25	0.7	＜0.91cm	Present	Present	Non-smooth	＞1	Absent	No	No	Yes	Yes	Upper	Upper	Microcalcification	0mm	0.7	≤10mm	Present	Present	Absent	Absent	Absent	Absent	Present	0	3	3	35
00574	2020.7	1	Female	44	＜55	≤55	＞40	58	1.55	24.1	＜25	1.31	≥0.91cm	Present	Present	Non-smooth	＜1	Present	Rich	No	No	No	Upper	Upper	Microcalcification	＜0mm	0.6	≤10mm	Present	Absent	Present	Absent	Absent	Absent	Absent	0	4	1	29
00575	2020.8	1	Male	56	≥55	＞55	＞40	78	1.7	27	≥25	1.75	≥0.91cm	Present	Absent	Non-smooth	＞1	Present	No	No	Yes	Yes	Upper	Upper	Microcalcification	＜0mm	3.5	＞10mm	Present	Present	Present	Absent	Present	Absent	Present	0	1	1	34
00576	2020.10	1	Female	53	＜55	≤55	＞40	57	1.58	22.8	＜25	3.76	≥0.91cm	Present	Present	Non-smooth	＜1	Absent	No	No	No	No	Whole	Un-upper	Macrocalcification	0mm	4	＞10mm	Present	Absent	Present	Absent	Present	Absent	Present	0	13	1	23
00577	2020.11	1	Female	57	≥55	＞55	＞40	70	1.65	25.7	≥25	0.79	＜0.91cm	Present	Present	Non-smooth	＞1	Absent	Little	No	Yes	Yes	Upper	Upper	Microcalcification	0mm	1	≤10mm	Present	Present	Present	Absent	Absent	Absent	Absent	0	3	2	20
00578	2020.11	1	Male	42	＜55	≤55	＞40	72	1.72	24.3	＜25	0.51	＜0.91cm	Present	Present	Non-smooth	＞1	Absent	No	No	Yes	Yes	Lower	Un-upper	Absent	0mm	0.4	≤10mm	Present	Absent	Present	Absent	Absent	Absent	Absent	0	5	3	25
00579	2020.12	1	Female	48	＜55	≤55	＞40	60	1.61	23.1	＜25	2.34	≥0.91cm	Present	Present	Non-smooth	＜1	Absent	No	Yes	Yes	No	Upper	Upper	Microcalcification	0mm	1.7	＞10mm	Present	Present	Absent	Absent	Absent	Absent	Present	0	14	5	22
00580	2021.1	1	Male	55	≥55	≤55	＞40	70	1.7	24.2	＜25	2.07	≥0.91cm	Present	Present	Non-smooth	＜1	Absent	Rich	No	Yes	Yes	Middle	Un-upper	Microcalcification	0mm	2.1	＞10mm	Present	Absent	Present	Absent	Present	Absent	Absent	0	1	1	21
00581	2021.2	1	Male	56	≥55	＞55	＞40	74	1.72	25	≥25	2.44	≥0.91cm	Present	Present	Non-smooth	＞1	Absent	No	No	Yes	Yes	Upper	Upper	Microcalcification	0mm	1.4	＞10mm	Present	Absent	Present	Absent	Absent	Absent	Present	0	2	3	18
00582	2021.3	1	Female	48	＜55	≤55	＞40	65	1.56	26.7	≥25	3.69	≥0.91cm	Present	Present	Smooth	＜1	Absent	No	No	Yes	Yes	Upper	Upper	Microcalcification	0mm	2.5	＞10mm	Present	Absent	Present	Absent	Absent	Absent	Present	0	2	1	15
00583	2021.4	1	Female	38	＜55	≤55	≤40	55	1.6	21.5	＜25	0.76	＜0.91cm	Absent	Absent	Non-smooth	＜1	Absent	No	Yes	Yes	No	Middle	Un-upper	Microcalcification	0mm	1.4	＞10mm	Absent	Absent	Present	Absent	Absent	Absent	Present	0	2	3	18
00584	2021.4	1	Male	51	＜55	≤55	＞40	70	1.72	23.7	＜25	5.4	≥0.91cm	Absent	Absent	Smooth	＜1	Absent	Rich	No	Yes	Yes	Whole	Un-upper	Macrocalcification	0mm	6	＞10mm	Absent	Absent	Present	Absent	Absent	Absent	Absent	0	10	2	37
00585	2021.4	1	Male	36	＜55	≤55	≤40	110	1.8	34	≥25	0.82	＜0.91cm	Absent	Absent	Non-smooth	＞1	Absent	No	No	Yes	Yes	Middle	Un-upper	Microcalcification	＞0mm	0.8	≤10mm	Absent	Absent	Absent	Present	Absent	Absent	Absent	0	0	11	26
00586	2021.4	1	Female	62	≥55	＞55	＞40	65	1.68	23	＜25	2.89	≥0.91cm	Present	Present	Non-smooth	＜1	Present	No	No	Yes	Yes	Middle	Un-upper	Microcalcification	＜0mm	2	＞10mm	Present	Present	Present	Absent	Present	Absent	Absent	0	3	1	12
00587	2021.6	1	Female	64	≥55	＞55	＞40	60	1.63	22.6	＜25	0.92	≥0.91cm	Present	Absent	Non-smooth	＞1	Absent	No	No	No	No	Upper	Upper	Microcalcification	0mm	0.8	≤10mm	Absent	Absent	Absent	Absent	Absent	Present	Absent	0	11	2	36
00588	2021.6	1	Female	30	＜55	≤55	≤40	110	1.71	37.6	≥25	1.38	≥0.91cm	Present	Present	Non-smooth	＞1	Absent	Little	No	Yes	Yes	Middle	Un-upper	Microcalcification	＞0mm	1	≤10mm	Present	Present	Absent	Absent	Absent	Present	Absent	0	8	1	42
00589	2021.6	1	Female	53	＜55	≤55	＞40	61	1.7	21.1	＜25	0.86	＜0.91cm	Present	Present	Non-smooth	＞1	Absent	No	No	No	No	Upper	Upper	Absent	＞0mm	0.7	≤10mm	Present	Present	Present	Present	Absent	Absent	Absent	0	0	3	23
00590	2021.7	1	Female	46	＜55	≤55	＞40	69	1.66	25	≥25	1.12	≥0.91cm	Present	Present	Non-smooth	＞1	Absent	Little	No	Yes	Yes	Upper	Upper	Microcalcification	＞0mm	0.8	≤10mm	Present	Absent	Present	Absent	Present	Absent	Absent	0	6	2	16
00591	2021.7	1	Male	68	≥55	＞55	＞40	52	1.65	19.1	＜25	2.02	≥0.91cm	Present	Present	Non-smooth	＞1	Absent	No	No	Yes	Yes	Upper	Upper	Microcalcification	0mm	2.5	＞10mm	Present	Absent	Present	Absent	Present	Absent	Absent	0	3	3	15
00592	2021.9	1	Male	36	＜55	≤55	≤40	105	1.81	32.1	≥25	1.22	≥0.91cm	Present	Present	Non-smooth	＞1	Absent	Little	No	Yes	Yes	Upper	Upper	Microcalcification	0mm	0.8	≤10mm	Present	Absent	Present	Absent	Absent	Absent	Absent	0	4	4	27
00593	2021.9	1	Female	30	＜55	≤55	≤40	48	1.63	18.1	＜25	0.73	＜0.91cm	Absent	Absent	Non-smooth	＞1	Absent	No	No	Yes	Yes	Upper	Upper	Microcalcification	0mm	0.8	≤10mm	Present	Absent	Present	Absent	Absent	Present	Absent	0	7	1	22
00594	2021.10	1	Female	29	＜55	≤55	≤40	70	1.72	23.7	＜25	1.45	≥0.91cm	Present	Present	Non-smooth	＜1	Absent	Little	No	No	No	Upper	Upper	Microcalcification	＞0mm	1	≤10mm	Present	Absent	Present	Absent	Absent	Absent	Present	0	5	6	15
00595	2022.1	1	Female	61	≥55	＞55	＞40	64	1.6	25	≥25	1.47	≥0.91cm	Present	Present	Non-smooth	＜1	Present	No	No	Yes	Yes	Upper	Upper	Absent	＜0mm	1.3	＞10mm	Absent	Absent	Absent	Absent	Present	Absent	Present	0	6	3	30
00596	2022.5	1	Male	54	＜55	≤55	＞40	65	1.7	22.5	＜25	1.04	≥0.91cm	Absent	Absent	Non-smooth	＜1	Absent	Rich	No	No	No	Middle	Un-upper	Macrocalcification	0mm	0.8	≤10mm	Absent	Absent	Absent	Absent	Present	Absent	Absent	0	2	1	10
00597	2022.5	1	Female	58	≥55	＞55	＞40	73	1.5	32.4	≥25	1.52	≥0.91cm	Present	Present	Non-smooth	＞1	Absent	No	No	Yes	Yes	Upper	Upper	Microcalcification	0mm	1.4	＞10mm	Present	Present	Present	Present	Absent	Absent	Absent	0	3	2	21
00598	2022.6	1	Female	44	＜55	≤55	＞40	80	1.65	29.4	≥25	4.28	≥0.91cm	Present	Present	Smooth	＜1	Absent	Little	No	No	No	Whole	Un-upper	Macrocalcification	0mm	5	＞10mm	Present	Present	Present	Absent	Present	Absent	Absent	0	11	1	34
00599	2022.7	1	Female	48	＜55	≤55	＞40	67.5	1.6	26.4	≥25	0.9	＜0.91cm	Present	Present	Non-smooth	＞1	Absent	No	Yes	Yes	No	Upper	Upper	Absent	0mm	0.7	≤10mm	Absent	Absent	Absent	Absent	Absent	Present	Present	0	11	1	27
00600	2022.8	1	Female	46	＜55	≤55	＞40	75	1.6	29.3	≥25	1.24	≥0.91cm	Present	Present	Non-smooth	＞1	Absent	No	No	Yes	Yes	Upper	Upper	Microcalcification	＞0mm	1	≤10mm	Present	Present	Present	Present	Absent	Absent	Absent	0	13	1	23
00601	2022.7	1	Female	56	≥55	＞55	＞40	50	1.55	20.8	＜25	2.4	≥0.91cm	Absent	Absent	Non-smooth	＞1	Present	No	Yes	Yes	No	Whole	Un-upper	Absent	＜0mm	3.5	＞10mm	Absent	Absent	Absent	Absent	Present	Absent	Present	0	3	7	10
00602	2022.9	1	Female	44	＜55	≤55	＞40	55	1.48	25.1	≥25	1.35	≥0.91cm	Absent	Absent	Non-smooth	＞1	Absent	No	Yes	Yes	No	Upper	Upper	Microcalcification	0mm	1	≤10mm	Absent	Absent	Absent	Absent	Absent	Absent	Present	0	5	2	17
00603	2022.10	1	Female	44	＜55	≤55	＞40	73	1.61	28.2	≥25	1.59	≥0.91cm	Present	Present	Non-smooth	＞1	Present	No	No	Yes	Yes	Upper	Upper	Macrocalcification	＜0mm	1	≤10mm	Present	Present	Present	Absent	Present	Absent	Absent	0	3	3	25
00604	2022.11	1	Female	44	＜55	≤55	＞40	87	1.62	33.2	≥25	1.26	≥0.91cm	Absent	Absent	Non-smooth	＞1	Absent	No	No	Yes	Yes	Middle	Un-upper	Macrocalcification	＞0mm	1.1	＞10mm	Present	Absent	Present	Absent	Absent	Present	Absent	0	7	1	22
00605	2022.12	1	Female	53	＜55	≤55	＞40	64	1.61	24.7	＜25	0.65	＜0.91cm	Present	Present	Non-smooth	＜1	Absent	No	No	Yes	Yes	Upper	Upper	Absent	＞0mm	0.5	≤10mm	Present	Absent	Present	Present	Absent	Absent	Absent	0	9	2	25
00606	2022.12	1	Male	45	＜55	≤55	＞40	105	1.78	33.1	≥25	1.1	≥0.91cm	Absent	Absent	Non-smooth	＜1	Absent	No	No	No	No	Upper	Upper	Macrocalcification	0mm	1.2	＞10mm	Present	Absent	Present	Absent	Present	Absent	Absent	0	4	3	26
00607	2020.9	1	Female	60	≥55	＞55	＞40	55	1.6	21.5	＜25	0.48	＜0.91cm	Absent	Absent	Smooth	＜1	Absent	No	No	No	No	Lower	Un-upper	Absent	＞0mm	0.3	≤10mm	Present	Present	Absent	Absent	Absent	Present	Present	0	5	1	24
00608	2020.9	1	Female	45	＜55	≤55	＞40	65	1.66	23.6	＜25	1.7	≥0.91cm	Present	Present	Non-smooth	＞1	Absent	No	No	Yes	Yes	Lower	Un-upper	Microcalcification	0mm	0.6	≤10mm	Present	Present	Present	Absent	Absent	Present	Absent	0	15	4	25
00609	2020.11	1	Female	26	＜55	≤55	≤40	67	1.72	22.6	＜25	0.9	＜0.91cm	Present	Absent	Non-smooth	＞1	Absent	No	No	Yes	Yes	Upper	Upper	Microcalcification	0mm	1.1	＞10mm	Present	Absent	Present	Absent	Absent	Present	Absent	0	17	1	43
00610	2020.12	1	Female	45	＜55	≤55	＞40	80	1.55	33.3	≥25	0.7	＜0.91cm	Present	Present	Non-smooth	＜1	Absent	No	No	Yes	Yes	Upper	Upper	Absent	0mm	1.2	＞10mm	Present	Present	Present	Absent	Absent	Absent	Absent	0	17	2	9
00611	2021.3	1	Female	50	＜55	≤55	＞40	72	1.55	30	≥25	1.53	≥0.91cm	Present	Present	Non-smooth	＜1	Absent	No	No	Yes	Yes	Upper	Upper	Microcalcification	0mm	1.8	＞10mm	Present	Present	Present	Absent	Absent	Absent	Absent	0	4	3	19
00612	2021.5	1	Female	51	＜55	≤55	＞40	60	1.65	22	＜25	1.6	≥0.91cm	Present	Absent	Non-smooth	＞1	Absent	Rich	No	No	No	Upper	Upper	Absent	0mm	1.6	＞10mm	Present	Absent	Present	Present	Absent	Absent	Absent	0	5	1	20
00613	2021.7	1	Female	66	≥55	＞55	＞40	67	1.72	22.6	＜25	4.2	≥0.91cm	Present	Present	Non-smooth	＜1	Absent	No	No	Yes	Yes	Whole	Un-upper	Microcalcification	0mm	4	＞10mm	Present	Absent	Present	Absent	Absent	Absent	Absent	0	3	6	23
00614	2021.7	1	Female	31	＜55	≤55	≤40	63	1.63	23.7	＜25	0.6	＜0.91cm	Present	Present	Non-smooth	＜1	Absent	No	No	No	No	Upper	Upper	Absent	0mm	0.6	≤10mm	Present	Absent	Present	Absent	Absent	Present	Absent	0	9	3	19
00615	2021.8	1	Female	31	＜55	≤55	≤40	79	1.63	29.7	≥25	2.6	≥0.91cm	Present	Present	Non-smooth	＜1	Absent	No	No	No	No	Whole	Un-upper	Absent	0mm	3	＞10mm	Present	Absent	Present	Absent	Present	Absent	Absent	0	2	2	13
00616	2021.8	1	Female	47	＜55	≤55	＞40	82	1.62	31.2	≥25	3.2	≥0.91cm	Present	Present	Non-smooth	＜1	Absent	No	No	Yes	Yes	Whole	Un-upper	Absent	0mm	3	＞10mm	Present	Absent	Present	Absent	Present	Absent	Absent	0	10	3	58
00617	2021.9	1	Female	50	＜55	≤55	＞40	65	1.68	23	＜25	1.45	≥0.91cm	Present	Present	Non-smooth	＜1	Present	No	No	Yes	Yes	Upper	Upper	Microcalcification	＜0mm	1.7	＞10mm	Present	Absent	Present	Absent	Present	Absent	Absent	0	5	2	21
00618	2021.9	1	Female	55	≥55	≤55	＞40	60	1.6	23.4	＜25	1.8	≥0.91cm	Present	Present	Non-smooth	＜1	Absent	No	No	Yes	Yes	Upper	Upper	Macrocalcification	0mm	2	＞10mm	Present	Present	Present	Absent	Present	Absent	Present	0	2	7	50
00619	2020.4	1	Female	33	＜55	≤55	≤40	69	1.72	23.3	＜25	0.43	＜0.91cm	Absent	Absent	Non-smooth	＞1	Absent	No	No	No	No	Upper	Upper	Absent	＞0mm	0.4	≤10mm	Absent	Absent	Absent	Absent	Absent	Absent	Present	0	6	2	10
00620	2021.3	1	Female	52	＜55	≤55	＞40	53	1.6	20.7	＜25	1.04	≥0.91cm	Absent	Absent	Non-smooth	＞1	Absent	No	No	Yes	Yes	Upper	Upper	Microcalcification	0mm	0.8	≤10mm	Absent	Absent	Absent	Absent	Absent	Absent	Present	0	2	2	19
00621	2021.7	1	Female	61	≥55	＞55	＞40	61	1.6	23.8	＜25	0.83	＜0.91cm	Present	Present	Smooth	＜1	Absent	No	No	Yes	Yes	Upper	Upper	Microcalcification	0mm	0.7	≤10mm	Absent	Absent	Absent	Absent	Absent	Absent	Present	0	4	1	12
00622	2021.8	1	Female	52	＜55	≤55	＞40	64	1.64	23.8	＜25	1.71	≥0.91cm	Absent	Absent	Non-smooth	＜1	Present	No	No	Yes	Yes	Upper	Upper	Microcalcification	＜0mm	1.2	＞10mm	Absent	Absent	Absent	Absent	Absent	Present	Present	0	8	5	22
00623	2022.1	1	Female	37	＜55	≤55	≤40	60	1.6	23.4	＜25	0.84	＜0.91cm	Absent	Absent	Non-smooth	＞1	Absent	No	No	No	No	Upper	Upper	Absent	0mm	0.6	≤10mm	Absent	Absent	Absent	Absent	Absent	Present	Present	0	8	1	14
00624	2022.2	1	Female	48	＜55	≤55	＞40	57	1.6	22.3	＜25	1.94	≥0.91cm	Absent	Absent	Non-smooth	＜1	Present	No	No	Yes	Yes	Upper	Upper	Absent	＜0mm	1.8	＞10mm	Absent	Absent	Absent	Absent	Present	Absent	Present	0	9	8	41
00625	2022.2	1	Female	56	≥55	＞55	＞40	61	1.62	23.2	＜25	0.5	＜0.91cm	Absent	Absent	Non-smooth	＞1	Absent	No	No	No	No	Middle	Un-upper	Macrocalcification	＞0mm	0	≤10mm	Absent	Absent	Absent	Absent	Absent	Present	Present	0	8	2	17
00626	2022.6	1	Female	27	＜55	≤55	≤40	55	1.72	18.6	＜25	1.64	≥0.91cm	Absent	Absent	Non-smooth	＜1	Absent	No	Yes	No	No	Upper	Upper	Microcalcification	0mm	1.2	＞10mm	Absent	Absent	Absent	Present	Absent	Absent	Present	0	4	4	17
00627	2022.6	1	Female	35	＜55	≤55	≤40	71	1.7	24.6	＜25	0.8	＜0.91cm	Absent	Absent	Non-smooth	＞1	Absent	No	No	Yes	Yes	Upper	Upper	Microcalcification	0mm	1	≤10mm	Absent	Absent	Absent	Absent	Absent	Absent	Present	0	0	2	8
00628	2022.7	1	Female	58	≥55	＞55	＞40	65	1.58	26	≥25	3.28	≥0.91cm	Absent	Absent	Smooth	＜1	Absent	Little	No	No	No	Whole	Un-upper	Macrocalcification	0mm	2.8	＞10mm	Absent	Absent	Absent	Absent	Absent	Absent	Present	0	0	4	19
00629	2022.7	1	Female	58	≥55	＞55	＞40	53	1.61	20.4	＜25	1.82	≥0.91cm	Absent	Absent	Non-smooth	＜1	Absent	No	No	No	No	Upper	Upper	Macrocalcification	＞0mm	1.8	＞10mm	Absent	Absent	Absent	Absent	Absent	Absent	Present	0	7	4	16
00630	2022.7	1	Female	27	＜55	≤55	≤40	67.5	1.65	24.8	＜25	0.55	＜0.91cm	Absent	Absent	Non-smooth	＜1	Absent	No	No	Yes	Yes	Upper	Upper	Absent	＞0mm	0.3	≤10mm	Absent	Absent	Absent	Absent	Absent	Absent	Present	0	7	4	24
00631	2020.9	1	Female	54	＜55	≤55	＞40	83	1.58	33.2	≥25	0.75	＜0.91cm	Absent	Absent	Smooth	＜1	Present	No	No	Yes	Yes	Middle	Un-upper	Absent	＜0mm	0.2	≤10mm	Absent	Absent	Absent	Absent	Absent	Absent	Present	0	10	1	17
00632	2021.5	1	Female	58	≥55	＞55	＞40	71	1.67	25.5	≥25	1.43	≥0.91cm	Present	Present	Non-smooth	＞1	Absent	No	No	No	No	Upper	Upper	Absent	0mm	1.4	＞10mm	Absent	Absent	Absent	Absent	Absent	Present	Absent	0	14	1	9
00633	2021.1	1	Female	49	＜55	≤55	＞40	60	1.58	24	＜25	1.89	≥0.91cm	Present	Present	Non-smooth	＞1	Absent	No	Yes	Yes	No	Upper	Upper	Absent	0mm	1.5	＞10mm	Absent	Absent	Absent	Absent	Absent	Absent	Present	0	1	2	19
00634	2021.1	1	Male	60	≥55	＞55	＞40	50	1.56	20.5	＜25	1.08	≥0.91cm	Absent	Absent	Smooth	＞1	Present	No	No	Yes	Yes	Upper	Upper	Microcalcification	＜0mm	1	≤10mm	Absent	Absent	Absent	Absent	Present	Absent	Present	0	4	3	20
00635	2021.4	1	Female	61	≥55	＞55	＞40	56	1.64	20.8	＜25	1.45	≥0.91cm	Present	Present	Non-smooth	＞1	Absent	No	No	Yes	Yes	Upper	Upper	Microcalcification	0mm	1.7	＞10mm	Absent	Absent	Absent	Present	Absent	Absent	Present	0	1	2	19
00636	2021.11	1	Female	42	＜55	≤55	＞40	53	1.58	21.2	＜25	0.73	＜0.91cm	Present	Absent	Smooth	＞1	Absent	No	No	Yes	Yes	Middle	Un-upper	Microcalcification	0mm	0.6	≤10mm	Absent	Absent	Absent	Absent	Absent	Absent	Present	0	3	2	15
00637	2021.12	1	Female	43	＜55	≤55	＞40	79	1.56	32.5	≥25	4.1	≥0.91cm	Absent	Absent	Non-smooth	＜1	Present	No	Yes	No	No	Lower	Un-upper	Microcalcification	＜0mm	3	＞10mm	Absent	Absent	Absent	Present	Absent	Absent	Present	0	4	4	21
00638	2022.1	1	Female	50	＜55	≤55	＞40	75	1.56	30.8	≥25	1.01	≥0.91cm	Present	Absent	Non-smooth	＞1	Absent	No	No	Yes	Yes	Lower	Un-upper	Absent	0mm	1	≤10mm	Absent	Absent	Absent	Absent	Present	Absent	Present	0	1	2	55
00639	2022.1	1	Male	41	＜55	≤55	＞40	110	1.78	34.7	≥25	2.97	≥0.91cm	Absent	Absent	Non-smooth	＞1	Present	No	No	No	No	Upper	Upper	Microcalcification	＜0mm	2.5	＞10mm	Absent	Absent	Absent	Present	Absent	Absent	Present	0	0	3	29
00640	2022.11	1	Female	36	＜55	≤55	≤40	54	1.7	18.7	＜25	0.57	＜0.91cm	Absent	Absent	Non-smooth	＜1	Absent	Little	No	No	No	Upper	Upper	Microcalcification	0mm	0.5	≤10mm	Absent	Absent	Absent	Absent	Absent	Present	Absent	0	10	2	19
