# Supplementary material for: Single-center external validation and reconstruction of multiple predictive models for skip lateral lymph node metastasis in papillary thyroid carcinoma
Source: Front Endocrinol (Lausanne). 2024 Aug 23;15:1366679. doi: 10.3389/fendo.2024.1366679 (PMC11420524; doi:10.3389/fendo.2024.1366679)
Supplement: Supplementary file 6 [file Table3.xlsx]

## Sheet: Sheet1
ID	SLLNM	Sex	AgeWang	AgeWang-Score	Tumor.location1	Tumor.location1-Score	Maximum diameter	Maximum diameter-Score	Total Points1	PWang	AgeZhao	AgeZhao-Score	US-size	US-size Score	Margin	Margin-Score	US.ETE	US.ETE-Score	Tumor.location2	Tumor.location2-Score	Total Points 2	PZhao	AgeHu	AgeHu-Score	Tumor.location2	Tumor.location2-Score	Bilaterality	Bilaterality-Score	Total Points 3	PHu
00001	0	Male	28	27.6923	lower	12.5	＞1	0	40.1923	0.0407518	≤40	0	≥0.91	0	Smooth	0	Absent	0	Un-upper	0	0	0	≤55	0	Un-upper	0	Present	0	0	0
00002	0	Female	31	32.3077	middle	0	＞1	0	32.3077	0.0312776	≤40	0	≥0.91	0	Smooth	0	Absent	0	Un-upper	0	0	0	≤55	0	Un-upper	0	Absent	77.8	77.8	0.0639277
00003	0	Female	27	26.1538	middle	0	＞1	0	26.1538	0.0238831	≤40	0	≥0.91	0	Smooth	0	Absent	0	Un-upper	0	0	0	≤55	0	Un-upper	0	Absent	77.8	77.8	0.0639277
00004	0	Female	35	38.4615	upper	72	≤1	31.3	141.762	0.373048	≤40	0	＜0.91	100	Non-smooth	98.8	Absent	0	Upper	71.8	270.6	0.516606	≤55	0	Upper	100	Absent	77.8	177.8	0.198421
00005	0	Female	69	90.7692	upper	72	＞1	0	162.769	0.536849	＞40	55	≥0.91	0	Smooth	0	Absent	0	Upper	71.8	126.8	0.114444	＞55	66.5	Upper	100	Present	0	166.5	0.178596
00006	0	Female	27	26.1538	middle	0	＞1	0	26.1538	0.0238831	≤40	0	≥0.91	0	Non-smooth	98.8	Absent	0	Un-upper	0	98.8	0.0830252	≤55	0	Un-upper	0	Present	0	0	0
00007	0	Male	66	86.1538	middle	0	≤1	31.3	117.454	0.21552	＞40	55	＜0.91	100	Non-smooth	98.8	Absent	0	Un-upper	0	253.8	0.454307	＞55	66.5	Un-upper	0	Present	0	66.5	0.0546426
00008	0	Male	38	43.0769	upper	72	≤1	31.3	146.377	0.407632	≤40	0	≥0.91	0	Non-smooth	98.8	Absent	0	Upper	71.8	170.6	0.195556	≤55	0	Upper	100	Absent	77.8	177.8	0.198421
00009	0	Female	49	60	middle	0	＞1	0	60	0.0645527	＞40	55	≥0.91	0	Non-smooth	98.8	Absent	0	Un-upper	0	153.8	0.164444	≤55	0	Un-upper	0	Absent	77.8	77.8	0.0639277
00010	0	Male	41	47.6923	lower	12.5	＞1	0	60.1923	0.0647838	＞40	55	≥0.91	0	Non-smooth	98.8	Absent	0	Un-upper	0	153.8	0.164444	≤55	0	Un-upper	0	Present	0	0	0
00011	0	Male	38	43.0769	upper	72	≤1	31.3	146.377	0.407632	≤40	0	≥0.91	0	Non-smooth	98.8	Present	60	Upper	71.8	230.6	0.370307	≤55	0	Upper	100	Absent	77.8	177.8	0.198421
00012	0	Female	49	60	lower	12.5	＞1	0	72.5	0.0795728	＞40	55	≥0.91	0	Non-smooth	98.8	Absent	0	Un-upper	0	153.8	0.164444	≤55	0	Un-upper	0	Present	0	0	0
00013	0	Female	38	43.0769	upper	72	≤1	31.3	146.377	0.407632	≤40	0	≥0.91	0	Non-smooth	98.8	Absent	0	Upper	71.8	170.6	0.195556	≤55	0	Upper	100	Absent	77.8	177.8	0.198421
00014	0	Female	40	46.1538	middle	0	≤1	31.3	77.4538	0.0855253	≤40	0	≥0.91	0	Non-smooth	98.8	Absent	0	Un-upper	0	98.8	0.0830252	≤55	0	Un-upper	0	Present	0	0	0
00015	0	Female	37	41.5385	upper	72	＞1	0	113.538	0.195014	≤40	0	≥0.91	0	Non-smooth	98.8	Absent	0	Upper	71.8	170.6	0.195556	≤55	0	Upper	100	Absent	77.8	177.8	0.198421
00016	0	Female	55	69.2308	upper	72	≤1	31.3	172.531	0.613991	＞40	55	＜0.91	100	Non-smooth	98.8	Absent	0	Upper	71.8	325.6	>0.7	≤55	0	Upper	100	Present	0	100	0.0821693
00017	0	Male	39	44.6154	lower	12.5	＞1	0	57.1154	0.0610866	≤40	0	≥0.91	0	Non-smooth	98.8	Absent	0	Un-upper	0	98.8	0.0830252	≤55	0	Un-upper	0	Present	0	0	0
00018	0	Female	33	35.3846	upper	72	＞1	0	107.385	0.17069	≤40	0	≥0.91	0	Non-smooth	98.8	Absent	0	Upper	71.8	170.6	0.195556	≤55	0	Upper	100	Absent	77.8	177.8	0.198421
00019	0	Male	35	38.4615	upper	72	＞1	0	110.462	0.182852	≤40	0	≥0.91	0	Non-smooth	98.8	Absent	0	Upper	71.8	170.6	0.195556	≤55	0	Upper	100	Absent	77.8	177.8	0.198421
00020	0	Female	23	20	lower	12.5	＞1	0	32.5	0.0315087	≤40	0	≥0.91	0	Smooth	0	Absent	0	Un-upper	0	0	0	≤55	0	Un-upper	0	Absent	77.8	77.8	0.0639277
00021	0	Female	38	43.0769	upper	72	＞1	0	115.077	0.201619	≤40	0	≥0.91	0	Smooth	0	Absent	0	Upper	71.8	71.8	0.0603361	≤55	0	Upper	100	Absent	77.8	177.8	0.198421
00022	0	Female	30	30.7692	middle	0	＞1	0	30.7692	0.029429	≤40	0	≥0.91	0	Smooth	0	Absent	0	Un-upper	0	0	0	≤55	0	Un-upper	0	Present	0	0	0
00023	0	Female	40	46.1538	lower	12.5	＞1	0	58.6538	0.0629352	≤40	0	＜0.91	100	Non-smooth	98.8	Absent	0	Un-upper	0	198.8	0.26973	≤55	0	Un-upper	0	Absent	77.8	77.8	0.0639277
00024	0	Male	46	55.3846	middle	0	＞1	0	55.3846	0.0590069	＞40	55	≥0.91	0	Non-smooth	98.8	Absent	0	Un-upper	0	153.8	0.164444	≤55	0	Un-upper	0	Absent	77.8	77.8	0.0639277
00025	0	Female	50	61.5385	upper	72	＞1	0	133.538	0.312137	＞40	55	≥0.91	0	Smooth	0	Absent	0	Upper	71.8	126.8	0.114444	≤55	0	Upper	100	Present	0	100	0.0821693
00026	0	Female	25	23.0769	middle	0	＞1	0	23.0769	0.0201859	≤40	0	≥0.91	0	Non-smooth	98.8	Absent	0	Un-upper	0	98.8	0.0830252	≤55	0	Un-upper	0	Present	0	0	0
00027	0	Male	44	52.3077	upper	72	≤1	31.3	155.608	0.479748	＞40	55	≥0.91	0	Non-smooth	98.8	Absent	0	Upper	71.8	225.6	0.353242	≤55	0	Upper	100	Present	0	100	0.0821693
00029	0	Male	33	35.3846	lower	12.5	＞1	0	47.8846	0.0499949	≤40	0	≥0.91	0	Non-smooth	98.8	Absent	0	Un-upper	0	98.8	0.0830252	≤55	0	Un-upper	0	Present	0	0	0
00030	0	Male	45	53.8462	middle	0	＞1	0	53.8462	0.0571583	＞40	55	≥0.91	0	Non-smooth	98.8	Absent	0	Un-upper	0	153.8	0.164444	≤55	0	Un-upper	0	Present	0	0	0
00031	0	Male	30	30.7692	middle	0	＞1	0	30.7692	0.029429	≤40	0	≥0.91	0	Non-smooth	98.8	Absent	0	Un-upper	0	98.8	0.0830252	≤55	0	Un-upper	0	Absent	77.8	77.8	0.0639277
00032	0	Female	32	33.8462	middle	0	＞1	0	33.8462	0.0331262	≤40	0	≥0.91	0	Non-smooth	98.8	Absent	0	Un-upper	0	98.8	0.0830252	≤55	0	Un-upper	0	Absent	77.8	77.8	0.0639277
00033	0	Male	31	32.3077	upper	72	≤1	31.3	135.608	0.327464	≤40	0	≥0.91	0	Smooth	0	Absent	0	Upper	71.8	71.8	0.0603361	≤55	0	Upper	100	Absent	77.8	177.8	0.198421
00035	0	Female	24	21.5385	middle	0	≤1	31.3	52.8385	0.0559474	≤40	0	＜0.91	100	Non-smooth	98.8	Absent	0	Un-upper	0	198.8	0.26973	≤55	0	Un-upper	0	Absent	77.8	77.8	0.0639277
00036	0	Female	56	70.7692	upper	72	≤1	31.3	174.069	0.625139	＞40	55	＜0.91	100	Non-smooth	98.8	Absent	0	Upper	71.8	325.6	>0.7	＞55	66.5	Upper	100	Absent	77.8	244.3	0.389935
00038	0	Female	39	44.6154	middle	0	≤1	31.3	75.9154	0.0836767	≤40	0	＜0.91	100	Non-smooth	98.8	Absent	0	Un-upper	0	198.8	0.26973	≤55	0	Un-upper	0	Absent	77.8	77.8	0.0639277
00039	0	Female	48	58.4615	upper	72	＞1	0	130.462	0.291588	＞40	55	≥0.91	0	Non-smooth	98.8	Absent	0	Upper	71.8	225.6	0.353242	≤55	0	Upper	100	Present	0	100	0.0821693
00040	0	Female	39	44.6154	middle	0	≤1	31.3	75.9154	0.0836767	≤40	0	≥0.91	0	Non-smooth	98.8	Absent	0	Un-upper	0	98.8	0.0830252	≤55	0	Un-upper	0	Absent	77.8	77.8	0.0639277
00041	0	Female	62	80	middle	0	≤1	31.3	111.3	0.186166	＞40	55	≥0.91	0	Non-smooth	98.8	Absent	0	Un-upper	0	153.8	0.164444	＞55	66.5	Un-upper	0	Present	0	66.5	0.0546426
00042	0	Female	27	26.1538	middle	0	＞1	0	26.1538	0.0238831	≤40	0	≥0.91	0	Smooth	0	Absent	0	Un-upper	0	0	0	≤55	0	Un-upper	0	Absent	77.8	77.8	0.0639277
00044	0	Female	50	61.5385	middle	0	＞1	0	61.5385	0.0664014	＞40	55	≥0.91	0	Non-smooth	98.8	Absent	0	Un-upper	0	153.8	0.164444	≤55	0	Un-upper	0	Present	0	0	0
00045	0	Female	28	27.6923	middle	0	＞1	0	27.6923	0.0257317	≤40	0	≥0.91	0	Non-smooth	98.8	Absent	0	Un-upper	0	98.8	0.0830252	≤55	0	Un-upper	0	Present	0	0	0
00046	0	Male	45	53.8462	lower	12.5	＞1	0	66.3462	0.0721783	＞40	55	≥0.91	0	Non-smooth	98.8	Absent	0	Un-upper	0	153.8	0.164444	≤55	0	Un-upper	0	Present	0	0	0
00047	0	Male	50	61.5385	upper	72	≤1	31.3	164.838	0.553536	＞40	55	≥0.91	0	Non-smooth	98.8	Absent	0	Upper	71.8	225.6	0.353242	≤55	0	Upper	100	Absent	77.8	177.8	0.198421
00048	0	Female	41	47.6923	middle	0	≤1	31.3	78.9923	0.0873739	＞40	55	＜0.91	100	Non-smooth	98.8	Absent	0	Un-upper	0	253.8	0.454307	≤55	0	Un-upper	0	Present	0	0	0
00049	0	Female	60	76.9231	middle	0	＞1	0	76.9231	0.0848875	＞40	55	≥0.91	0	Non-smooth	98.8	Absent	0	Un-upper	0	153.8	0.164444	＞55	66.5	Un-upper	0	Absent	77.8	144.3	0.139649
00050	0	Male	30	30.7692	lower	12.5	＞1	0	43.2692	0.044449	≤40	0	≥0.91	0	Non-smooth	98.8	Absent	0	Un-upper	0	98.8	0.0830252	≤55	0	Un-upper	0	Present	0	0	0
00051	0	Female	17	10.7692	middle	0	＞1	0	10.7692	0.00737619	≤40	0	≥0.91	0	Non-smooth	98.8	Absent	0	Un-upper	0	98.8	0.0830252	≤55	0	Un-upper	0	Absent	77.8	77.8	0.0639277
00052	0	Female	25	23.0769	upper	72	＞1	0	95.0769	0.122043	≤40	0	≥0.91	0	Smooth	0	Absent	0	Upper	71.8	71.8	0.0603361	≤55	0	Upper	100	Absent	77.8	177.8	0.198421
00053	0	Female	34	36.9231	middle	0	＞1	0	36.9231	0.0368235	≤40	0	≥0.91	0	Non-smooth	98.8	Absent	0	Un-upper	0	98.8	0.0830252	≤55	0	Un-upper	0	Present	0	0	0
00054	0	Female	23	20	middle	0	＞1	0	20	0.0164887	≤40	0	≥0.91	0	Non-smooth	98.8	Absent	0	Un-upper	0	98.8	0.0830252	≤55	0	Un-upper	0	Present	0	0	0
00055	0	Male	31	32.3077	upper	72	≤1	31.3	135.608	0.327464	≤40	0	≥0.91	0	Non-smooth	98.8	Absent	0	Upper	71.8	170.6	0.195556	≤55	0	Upper	100	Absent	77.8	177.8	0.198421
00057	0	Female	38	43.0769	middle	0	≤1	31.3	74.3769	0.0818281	≤40	0	＜0.91	100	Non-smooth	98.8	Absent	0	Un-upper	0	198.8	0.26973	≤55	0	Un-upper	0	Absent	77.8	77.8	0.0639277
00058	0	Female	45	53.8462	upper	72	＞1	0	125.846	0.264597	＞40	55	≥0.91	0	Non-smooth	98.8	Absent	0	Upper	71.8	225.6	0.353242	≤55	0	Upper	100	Absent	77.8	177.8	0.198421
00060	0	Female	34	36.9231	lower	12.5	≤1	31.3	80.7231	0.0894536	≤40	0	≥0.91	0	Non-smooth	98.8	Absent	0	Un-upper	0	98.8	0.0830252	≤55	0	Un-upper	0	Present	0	0	0
00061	0	Female	21	16.9231	upper	72	≤1	31.3	120.223	0.231714	≤40	0	＜0.91	100	Non-smooth	98.8	Absent	0	Upper	71.8	270.6	0.516606	≤55	0	Upper	100	Absent	77.8	177.8	0.198421
00062	0	Male	17	10.7692	lower	12.5	＞1	0	23.2692	0.020417	≤40	0	≥0.91	0	Non-smooth	98.8	Absent	0	Un-upper	0	98.8	0.0830252	≤55	0	Un-upper	0	Absent	77.8	77.8	0.0639277
00063	0	Female	37	41.5385	middle	0	＞1	0	41.5385	0.0423693	≤40	0	≥0.91	0	Non-smooth	98.8	Absent	0	Un-upper	0	98.8	0.0830252	≤55	0	Un-upper	0	Absent	77.8	77.8	0.0639277
00064	0	Female	38	43.0769	lower	12.5	＞1	0	55.5769	0.059238	≤40	0	≥0.91	0	Non-smooth	98.8	Absent	0	Un-upper	0	98.8	0.0830252	≤55	0	Un-upper	0	Present	0	0	0
00065	0	Female	18	12.3077	lower	12.5	＞1	0	24.8077	0.0222656	≤40	0	≥0.91	0	Non-smooth	98.8	Present	60	Un-upper	0	158.8	0.173704	≤55	0	Un-upper	0	Absent	77.8	77.8	0.0639277
00066	0	Female	67	87.6923	middle	0	≤1	31.3	118.992	0.224516	＞40	55	＜0.91	100	Non-smooth	98.8	Absent	0	Un-upper	0	253.8	0.454307	＞55	66.5	Un-upper	0	Absent	77.8	144.3	0.139649
00067	0	Female	32	33.8462	upper	72	＞1	0	105.846	0.164609	≤40	0	≥0.91	0	Non-smooth	98.8	Absent	0	Upper	71.8	170.6	0.195556	≤55	0	Upper	100	Present	0	100	0.0821693
00069	0	Female	35	38.4615	upper	72	≤1	31.3	141.762	0.373048	≤40	0	≥0.91	0	Non-smooth	98.8	Absent	0	Upper	71.8	170.6	0.195556	≤55	0	Upper	100	Present	0	100	0.0821693
00070	0	Male	69	90.7692	lower	12.5	≤1	31.3	134.569	0.319772	＞40	55	＜0.91	100	Non-smooth	98.8	Absent	0	Un-upper	0	253.8	0.454307	＞55	66.5	Un-upper	0	Present	0	66.5	0.0546426
00071	0	Female	34	36.9231	lower	12.5	＞1	0	49.4231	0.0518435	≤40	0	≥0.91	0	Non-smooth	98.8	Absent	0	Un-upper	0	98.8	0.0830252	≤55	0	Un-upper	0	Present	0	0	0
00072	0	Female	39	44.6154	upper	72	＞1	0	116.615	0.210616	≤40	0	≥0.91	0	Non-smooth	98.8	Absent	0	Upper	71.8	170.6	0.195556	≤55	0	Upper	100	Absent	77.8	177.8	0.198421
00073	0	Female	42	49.2308	middle	0	＞1	0	49.2308	0.0516124	＞40	55	≥0.91	0	Non-smooth	98.8	Absent	0	Un-upper	0	153.8	0.164444	≤55	0	Un-upper	0	Present	0	0	0
00074	0	Male	54	67.6923	middle	0	≤1	31.3	98.9923	0.137519	＞40	55	＜0.91	100	Non-smooth	98.8	Absent	0	Un-upper	0	253.8	0.454307	≤55	0	Un-upper	0	Present	0	0	0
00075	0	Female	37	41.5385	middle	0	≤1	31.3	72.8385	0.0799795	≤40	0	≥0.91	0	Non-smooth	98.8	Absent	0	Un-upper	0	98.8	0.0830252	≤55	0	Un-upper	0	Present	0	0	0
00076	0	Male	31	32.3077	upper	72	＞1	0	104.308	0.158528	≤40	0	≥0.91	0	Non-smooth	98.8	Absent	0	Upper	71.8	170.6	0.195556	≤55	0	Upper	100	Absent	77.8	177.8	0.198421
00077	0	Female	36	40	lower	12.5	＞1	0	52.5	0.0555407	≤40	0	≥0.91	0	Non-smooth	98.8	Absent	0	Un-upper	0	98.8	0.0830252	≤55	0	Un-upper	0	Present	0	0	0
00078	0	Female	38	43.0769	middle	0	≤1	31.3	74.3769	0.0818281	≤40	0	≥0.91	0	Non-smooth	98.8	Absent	0	Un-upper	0	98.8	0.0830252	≤55	0	Un-upper	0	Absent	77.8	77.8	0.0639277
00079	0	Female	50	61.5385	middle	0	≤1	31.3	92.8385	0.113196	＞40	55	≥0.91	0	Smooth	0	Absent	0	Un-upper	0	55	0.0462185	≤55	0	Un-upper	0	Present	0	0	0
00080	0	Male	35	38.4615	lower	12.5	≤1	31.3	82.2615	0.0913022	≤40	0	≥0.91	0	Non-smooth	98.8	Absent	0	Un-upper	0	98.8	0.0830252	≤55	0	Un-upper	0	Present	0	0	0
00081	0	Female	27	26.1538	upper	72	＞1	0	98.1538	0.134205	≤40	0	≥0.91	0	Non-smooth	98.8	Absent	0	Upper	71.8	170.6	0.195556	≤55	0	Upper	100	Absent	77.8	177.8	0.198421
00082	0	Female	31	32.3077	upper	72	≤1	31.3	135.608	0.327464	≤40	0	＜0.91	100	Non-smooth	98.8	Absent	0	Upper	71.8	270.6	0.516606	≤55	0	Upper	100	Absent	77.8	177.8	0.198421
00083	0	Male	34	36.9231	middle	0	＞1	0	36.9231	0.0368235	≤40	0	≥0.91	0	Non-smooth	98.8	Absent	0	Un-upper	0	98.8	0.0830252	≤55	0	Un-upper	0	Absent	77.8	77.8	0.0639277
00084	0	Female	35	38.4615	middle	0	＞1	0	38.4615	0.0386721	≤40	0	≥0.91	0	Non-smooth	98.8	Absent	0	Un-upper	0	98.8	0.0830252	≤55	0	Un-upper	0	Absent	77.8	77.8	0.0639277
00086	0	Female	52	64.6154	middle	0	＞1	0	64.6154	0.0700986	＞40	55	≥0.91	0	Non-smooth	98.8	Absent	0	Un-upper	0	153.8	0.164444	≤55	0	Un-upper	0	Present	0	0	0
00087	0	Female	38	43.0769	lower	12.5	≤1	31.3	86.8769	0.0968481	≤40	0	＜0.91	100	Smooth	0	Absent	0	Un-upper	0	100	0.0840336	≤55	0	Un-upper	0	Absent	77.8	77.8	0.0639277
00088	0	Female	33	35.3846	middle	0	＞1	0	35.3846	0.0349748	≤40	0	≥0.91	0	Non-smooth	98.8	Present	60	Un-upper	0	158.8	0.173704	≤55	0	Un-upper	0	Absent	77.8	77.8	0.0639277
00089	0	Male	44	52.3077	lower	12.5	＞1	0	64.8077	0.0703297	＞40	55	≥0.91	0	Non-smooth	98.8	Absent	0	Un-upper	0	153.8	0.164444	≤55	0	Un-upper	0	Absent	77.8	77.8	0.0639277
00090	0	Male	41	47.6923	middle	0	＞1	0	47.6923	0.0497638	＞40	55	≥0.91	0	Non-smooth	98.8	Absent	0	Un-upper	0	153.8	0.164444	≤55	0	Un-upper	0	Present	0	0	0
00091	0	Female	25	23.0769	middle	0	≤1	31.3	54.3769	0.057796	≤40	0	≥0.91	0	Non-smooth	98.8	Absent	0	Un-upper	0	98.8	0.0830252	≤55	0	Un-upper	0	Present	0	0	0
00092	1	Female	60	76.9231	middle	0	≤1	31.3	108.223	0.174004	＞40	55	≥0.91	0	Non-smooth	98.8	Absent	0	Un-upper	0	153.8	0.164444	＞55	66.5	Un-upper	0	Present	0	66.5	0.0546426
00093	0	Male	16	9.23077	middle	0	＞1	0	9.23077	0.00632244	≤40	0	≥0.91	0	Smooth	0	Absent	0	Un-upper	0	0	0	≤55	0	Un-upper	0	Present	0	0	0
00094	0	Female	26	24.6154	middle	0	＞1	0	24.6154	0.0220345	≤40	0	≥0.91	0	Non-smooth	98.8	Absent	0	Un-upper	0	98.8	0.0830252	≤55	0	Un-upper	0	Absent	77.8	77.8	0.0639277
00096	0	Female	49	60	upper	72	≤1	31.3	163.3	0.541129	＞40	55	≥0.91	0	Non-smooth	98.8	Absent	0	Upper	71.8	225.6	0.353242	≤55	0	Upper	100	Absent	77.8	177.8	0.198421
00097	0	Female	39	44.6154	middle	0	≤1	31.3	75.9154	0.0836767	≤40	0	≥0.91	0	Non-smooth	98.8	Absent	0	Un-upper	0	98.8	0.0830252	≤55	0	Un-upper	0	Absent	77.8	77.8	0.0639277
00098	0	Female	41	47.6923	middle	0	≤1	31.3	78.9923	0.0873739	＞40	55	＜0.91	100	Non-smooth	98.8	Absent	0	Un-upper	0	253.8	0.454307	≤55	0	Un-upper	0	Absent	77.8	77.8	0.0639277
00099	0	Female	21	16.9231	upper	72	＞1	0	88.9231	0.0993068	≤40	0	≥0.91	0	Non-smooth	98.8	Absent	0	Upper	71.8	170.6	0.195556	≤55	0	Upper	100	Absent	77.8	177.8	0.198421
00100	0	Female	40	46.1538	middle	0	＞1	0	46.1538	0.0479152	≤40	0	≥0.91	0	Non-smooth	98.8	Absent	0	Un-upper	0	98.8	0.0830252	≤55	0	Un-upper	0	Present	0	0	0
00101	0	Male	40	46.1538	lower	12.5	≤1	31.3	89.9538	0.101794	≤40	0	≥0.91	0	Non-smooth	98.8	Absent	0	Un-upper	0	98.8	0.0830252	≤55	0	Un-upper	0	Absent	77.8	77.8	0.0639277
00102	0	Female	41	47.6923	middle	0	＞1	0	47.6923	0.0497638	＞40	55	≥0.91	0	Non-smooth	98.8	Absent	0	Un-upper	0	153.8	0.164444	≤55	0	Un-upper	0	Present	0	0	0
00103	0	Female	31	32.3077	upper	72	≤1	31.3	135.608	0.327464	≤40	0	≥0.91	0	Non-smooth	98.8	Absent	0	Upper	71.8	170.6	0.195556	≤55	0	Upper	100	Absent	77.8	177.8	0.198421
00104	0	Female	63	81.5385	middle	0	＞1	0	81.5385	0.0904334	＞40	55	≥0.91	0	Non-smooth	98.8	Present	60	Un-upper	0	213.8	0.312969	＞55	66.5	Un-upper	0	Present	0	66.5	0.0546426
00105	0	Male	40	46.1538	lower	12.5	＞1	0	58.6538	0.0629352	≤40	0	≥0.91	0	Non-smooth	98.8	Absent	0	Un-upper	0	98.8	0.0830252	≤55	0	Un-upper	0	Absent	77.8	77.8	0.0639277
00106	0	Female	34	36.9231	middle	0	＞1	0	36.9231	0.0368235	≤40	0	≥0.91	0	Non-smooth	98.8	Absent	0	Un-upper	0	98.8	0.0830252	≤55	0	Un-upper	0	Absent	77.8	77.8	0.0639277
00107	0	Male	44	52.3077	lower	12.5	＞1	0	64.8077	0.0703297	＞40	55	≥0.91	0	Non-smooth	98.8	Absent	0	Un-upper	0	153.8	0.164444	≤55	0	Un-upper	0	Present	0	0	0
00108	0	Female	30	30.7692	middle	0	≤1	31.3	62.0692	0.0670391	≤40	0	≥0.91	0	Non-smooth	98.8	Absent	0	Un-upper	0	98.8	0.0830252	≤55	0	Un-upper	0	Absent	77.8	77.8	0.0639277
00109	0	Female	33	35.3846	upper	72	≤1	31.3	138.685	0.350256	≤40	0	＜0.91	100	Non-smooth	98.8	Absent	0	Upper	71.8	270.6	0.516606	≤55	0	Upper	100	Absent	77.8	177.8	0.198421
00110	0	Female	29	29.2308	upper	72	≤1	31.3	132.531	0.304672	≤40	0	＜0.91	100	Non-smooth	98.8	Absent	0	Upper	71.8	270.6	0.516606	≤55	0	Upper	100	Absent	77.8	177.8	0.198421
00111	0	Female	36	40	middle	0	＞1	0	40	0.0405207	≤40	0	≥0.91	0	Non-smooth	98.8	Absent	0	Un-upper	0	98.8	0.0830252	≤55	0	Un-upper	0	Present	0	0	0
00112	0	Female	31	32.3077	upper	72	≤1	31.3	135.608	0.327464	≤40	0	＜0.91	100	Non-smooth	98.8	Absent	0	Upper	71.8	270.6	0.516606	≤55	0	Upper	100	Present	0	100	0.0821693
00113	0	Female	31	32.3077	lower	12.5	＞1	0	44.8077	0.0462976	≤40	0	≥0.91	0	Non-smooth	98.8	Absent	0	Un-upper	0	98.8	0.0830252	≤55	0	Un-upper	0	Absent	77.8	77.8	0.0639277
00114	0	Male	47	56.9231	middle	0	≤1	31.3	88.2231	0.0984656	＞40	55	≥0.91	0	Non-smooth	98.8	Absent	0	Un-upper	0	153.8	0.164444	≤55	0	Un-upper	0	Absent	77.8	77.8	0.0639277
00115	0	Male	52	64.6154	middle	0	＞1	0	64.6154	0.0700986	＞40	55	≥0.91	0	Smooth	0	Absent	0	Un-upper	0	55	0.0462185	≤55	0	Un-upper	0	Absent	77.8	77.8	0.0639277
00117	0	Female	35	38.4615	upper	72	＞1	0	110.462	0.182852	≤40	0	≥0.91	0	Smooth	0	Absent	0	Upper	71.8	71.8	0.0603361	≤55	0	Upper	100	Absent	77.8	177.8	0.198421
00118	0	Female	51	63.0769	middle	0	＞1	0	63.0769	0.06825	＞40	55	≥0.91	0	Non-smooth	98.8	Absent	0	Un-upper	0	153.8	0.164444	≤55	0	Un-upper	0	Present	0	0	0
00119	0	Male	33	35.3846	lower	12.5	＞1	0	47.8846	0.0499949	≤40	0	≥0.91	0	Non-smooth	98.8	Absent	0	Un-upper	0	98.8	0.0830252	≤55	0	Un-upper	0	Absent	77.8	77.8	0.0639277
00120	0	Male	60	76.9231	middle	0	＞1	0	76.9231	0.0848875	＞40	55	≥0.91	0	Non-smooth	98.8	Absent	0	Un-upper	0	153.8	0.164444	＞55	66.5	Un-upper	0	Absent	77.8	144.3	0.139649
00121	0	Female	30	30.7692	middle	0	＞1	0	30.7692	0.029429	≤40	0	≥0.91	0	Non-smooth	98.8	Absent	0	Un-upper	0	98.8	0.0830252	≤55	0	Un-upper	0	Present	0	0	0
00122	0	Male	42	49.2308	lower	12.5	≤1	31.3	93.0308	0.113956	＞40	55	≥0.91	0	Non-smooth	98.8	Absent	0	Un-upper	0	153.8	0.164444	≤55	0	Un-upper	0	Present	0	0	0
00124	0	Male	33	35.3846	middle	0	≤1	31.3	66.6846	0.072585	≤40	0	≥0.91	0	Non-smooth	98.8	Present	60	Un-upper	0	158.8	0.173704	≤55	0	Un-upper	0	Present	0	0	0
00125	0	Female	49	60	middle	0	＞1	0	60	0.0645527	＞40	55	≥0.91	0	Non-smooth	98.8	Absent	0	Un-upper	0	153.8	0.164444	≤55	0	Un-upper	0	Present	0	0	0
00126	0	Female	58	73.8462	upper	72	≤1	31.3	177.146	0.647436	＞40	55	≥0.91	0	Non-smooth	98.8	Absent	0	Upper	71.8	225.6	0.353242	＞55	66.5	Upper	100	Absent	77.8	244.3	0.389935
00127	0	Female	40	46.1538	lower	12.5	≤1	31.3	89.9538	0.101794	≤40	0	≥0.91	0	Non-smooth	98.8	Absent	0	Un-upper	0	98.8	0.0830252	≤55	0	Un-upper	0	Absent	77.8	77.8	0.0639277
00128	0	Male	42	49.2308	upper	72	＞1	0	121.231	0.237607	＞40	55	≥0.91	0	Non-smooth	98.8	Absent	0	Upper	71.8	225.6	0.353242	≤55	0	Upper	100	Present	0	100	0.0821693
00129	0	Female	52	64.6154	upper	72	＞1	0	136.615	0.334929	＞40	55	≥0.91	0	Non-smooth	98.8	Absent	0	Upper	71.8	225.6	0.353242	≤55	0	Upper	100	Present	0	100	0.0821693
00130	0	Female	37	41.5385	upper	72	≤1	31.3	144.838	0.39584	≤40	0	≥0.91	0	Non-smooth	98.8	Absent	0	Upper	71.8	170.6	0.195556	≤55	0	Upper	100	Absent	77.8	177.8	0.198421
00131	0	Male	23	20	lower	12.5	＞1	0	32.5	0.0315087	≤40	0	＜0.91	100	Non-smooth	98.8	Absent	0	Un-upper	0	198.8	0.26973	≤55	0	Un-upper	0	Absent	77.8	77.8	0.0639277
00132	0	Female	43	50.7692	middle	0	＞1	0	50.7692	0.053461	＞40	55	≥0.91	0	Non-smooth	98.8	Present	60	Un-upper	0	213.8	0.312969	≤55	0	Un-upper	0	Present	0	0	0
00133	0	Female	41	47.6923	middle	0	＞1	0	47.6923	0.0497638	＞40	55	≥0.91	0	Non-smooth	98.8	Present	60	Un-upper	0	213.8	0.312969	≤55	0	Un-upper	0	Present	0	0	0
00134	0	Male	47	56.9231	middle	0	＞1	0	56.9231	0.0608555	＞40	55	≥0.91	0	Non-smooth	98.8	Absent	0	Un-upper	0	153.8	0.164444	≤55	0	Un-upper	0	Absent	77.8	77.8	0.0639277
00135	0	Female	34	36.9231	upper	72	≤1	31.3	140.223	0.361652	≤40	0	＜0.91	100	Non-smooth	98.8	Absent	0	Upper	71.8	270.6	0.516606	≤55	0	Upper	100	Absent	77.8	177.8	0.198421
00136	0	Female	38	43.0769	middle	0	＞1	0	43.0769	0.0442179	≤40	0	≥0.91	0	Non-smooth	98.8	Present	60	Un-upper	0	158.8	0.173704	≤55	0	Un-upper	0	Present	0	0	0
00137	0	Female	39	44.6154	middle	0	＞1	0	44.6154	0.0460666	≤40	0	≥0.91	0	Non-smooth	98.8	Absent	0	Un-upper	0	98.8	0.0830252	≤55	0	Un-upper	0	Present	0	0	0
00138	0	Male	24	21.5385	middle	0	＞1	0	21.5385	0.0183373	≤40	0	≥0.91	0	Non-smooth	98.8	Absent	0	Un-upper	0	98.8	0.0830252	≤55	0	Un-upper	0	Present	0	0	0
00139	0	Male	39	44.6154	middle	0	≤1	31.3	75.9154	0.0836767	≤40	0	≥0.91	0	Non-smooth	98.8	Absent	0	Un-upper	0	98.8	0.0830252	≤55	0	Un-upper	0	Absent	77.8	77.8	0.0639277
00140	0	Male	31	32.3077	middle	0	＞1	0	32.3077	0.0312776	≤40	0	≥0.91	0	Non-smooth	98.8	Present	60	Un-upper	0	158.8	0.173704	≤55	0	Un-upper	0	Absent	77.8	77.8	0.0639277
00141	0	Female	21	16.9231	middle	0	＞1	0	16.9231	0.0127914	≤40	0	≥0.91	0	Non-smooth	98.8	Absent	0	Un-upper	0	98.8	0.0830252	≤55	0	Un-upper	0	Present	0	0	0
00143	0	Male	27	26.1538	lower	12.5	≤1	31.3	69.9538	0.0765133	≤40	0	≥0.91	0	Smooth	0	Absent	0	Un-upper	0	0	0	≤55	0	Un-upper	0	Present	0	0	0
00144	0	Female	47	56.9231	lower	12.5	＞1	0	69.4231	0.0758755	＞40	55	≥0.91	0	Non-smooth	98.8	Absent	0	Un-upper	0	153.8	0.164444	≤55	0	Un-upper	0	Present	0	0	0
00145	0	Male	33	35.3846	middle	0	≤1	31.3	66.6846	0.072585	≤40	0	＜0.91	100	Non-smooth	98.8	Absent	0	Un-upper	0	198.8	0.26973	≤55	0	Un-upper	0	Present	0	0	0
00148	0	Male	26	24.6154	middle	0	≤1	31.3	55.9154	0.0596447	≤40	0	≥0.91	0	Non-smooth	98.8	Absent	0	Un-upper	0	98.8	0.0830252	≤55	0	Un-upper	0	Present	0	0	0
00149	0	Female	36	40	middle	0	≤1	31.3	71.3	0.0781308	≤40	0	≥0.91	0	Non-smooth	98.8	Absent	0	Un-upper	0	98.8	0.0830252	≤55	0	Un-upper	0	Absent	77.8	77.8	0.0639277
00150	0	Female	59	75.3846	middle	0	＞1	0	75.3846	0.0830389	＞40	55	≥0.91	0	Non-smooth	98.8	Present	60	Un-upper	0	213.8	0.312969	＞55	66.5	Un-upper	0	Absent	77.8	144.3	0.139649
00151	0	Female	36	40	middle	0	＞1	0	40	0.0405207	≤40	0	≥0.91	0	Non-smooth	98.8	Absent	0	Un-upper	0	98.8	0.0830252	≤55	0	Un-upper	0	Absent	77.8	77.8	0.0639277
00152	0	Female	60	76.9231	upper	72	≤1	31.3	180.223	0.669732	＞40	55	≥0.91	0	Non-smooth	98.8	Absent	0	Upper	71.8	225.6	0.353242	＞55	66.5	Upper	100	Absent	77.8	244.3	0.389935
00153	0	Female	64	83.0769	middle	0	＞1	0	83.0769	0.092282	＞40	55	≥0.91	0	Non-smooth	98.8	Present	60	Un-upper	0	213.8	0.312969	＞55	66.5	Un-upper	0	Present	0	66.5	0.0546426
00154	0	Female	46	55.3846	upper	72	＞1	0	127.385	0.273594	＞40	55	≥0.91	0	Non-smooth	98.8	Present	60	Upper	71.8	285.6	0.570758	≤55	0	Upper	100	Present	0	100	0.0821693
00155	0	Male	34	36.9231	middle	0	＞1	0	36.9231	0.0368235	≤40	0	≥0.91	0	Non-smooth	98.8	Absent	0	Un-upper	0	98.8	0.0830252	≤55	0	Un-upper	0	Absent	77.8	77.8	0.0639277
00156	0	Male	41	47.6923	middle	0	＞1	0	47.6923	0.0497638	＞40	55	≥0.91	0	Non-smooth	98.8	Absent	0	Un-upper	0	153.8	0.164444	≤55	0	Un-upper	0	Present	0	0	0
00157	0	Female	30	30.7692	middle	0	≤1	31.3	62.0692	0.0670391	≤40	0	＜0.91	100	Non-smooth	98.8	Absent	0	Un-upper	0	198.8	0.26973	≤55	0	Un-upper	0	Present	0	0	0
00158	0	Female	33	35.3846	upper	72	＞1	0	107.385	0.17069	≤40	0	≥0.91	0	Non-smooth	98.8	Absent	0	Upper	71.8	170.6	0.195556	≤55	0	Upper	100	Absent	77.8	177.8	0.198421
00159	0	Male	51	63.0769	upper	72	＞1	0	135.077	0.323533	＞40	55	≥0.91	0	Smooth	0	Absent	0	Upper	71.8	126.8	0.114444	≤55	0	Upper	100	Absent	77.8	177.8	0.198421
00160	0	Male	40	46.1538	upper	72	≤1	31.3	149.454	0.431671	≤40	0	≥0.91	0	Non-smooth	98.8	Absent	0	Upper	71.8	170.6	0.195556	≤55	0	Upper	100	Present	0	100	0.0821693
00161	0	Female	34	36.9231	upper	72	≤1	31.3	140.223	0.361652	≤40	0	＜0.91	100	Non-smooth	98.8	Absent	0	Upper	71.8	270.6	0.516606	≤55	0	Upper	100	Present	0	100	0.0821693
00162	0	Female	64	83.0769	middle	0	＞1	0	83.0769	0.092282	＞40	55	≥0.91	0	Non-smooth	98.8	Absent	0	Un-upper	0	153.8	0.164444	＞55	66.5	Un-upper	0	Present	0	66.5	0.0546426
00163	0	Male	37	41.5385	lower	12.5	＞1	0	54.0385	0.0573893	≤40	0	≥0.91	0	Non-smooth	98.8	Absent	0	Un-upper	0	98.8	0.0830252	≤55	0	Un-upper	0	Absent	77.8	77.8	0.0639277
00164	0	Female	60	76.9231	upper	72	≤1	31.3	180.223	0.669732	＞40	55	≥0.91	0	Non-smooth	98.8	Present	60	Upper	71.8	285.6	0.570758	＞55	66.5	Upper	100	Present	0	166.5	0.178596
00165	0	Male	50	61.5385	middle	0	≤1	31.3	92.8385	0.113196	＞40	55	≥0.91	0	Non-smooth	98.8	Absent	0	Un-upper	0	153.8	0.164444	≤55	0	Un-upper	0	Present	0	0	0
00166	0	Female	53	66.1538	upper	72	＞1	0	138.154	0.346325	＞40	55	≥0.91	0	Non-smooth	98.8	Absent	0	Upper	71.8	225.6	0.353242	≤55	0	Upper	100	Present	0	100	0.0821693
00167	0	Female	43	50.7692	lower	12.5	＞1	0	63.2692	0.0684811	＞40	55	≥0.91	0	Non-smooth	98.8	Present	60	Un-upper	0	213.8	0.312969	≤55	0	Un-upper	0	Absent	77.8	77.8	0.0639277
00168	0	Female	34	36.9231	lower	12.5	＞1	0	49.4231	0.0518435	≤40	0	≥0.91	0	Non-smooth	98.8	Absent	0	Un-upper	0	98.8	0.0830252	≤55	0	Un-upper	0	Present	0	0	0
00169	0	Male	32	33.8462	upper	72	≤1	31.3	137.146	0.33886	≤40	0	＜0.91	100	Non-smooth	98.8	Absent	0	Upper	71.8	270.6	0.516606	≤55	0	Upper	100	Present	0	100	0.0821693
00170	0	Female	47	56.9231	middle	0	＞1	0	56.9231	0.0608555	＞40	55	≥0.91	0	Non-smooth	98.8	Present	60	Un-upper	0	213.8	0.312969	≤55	0	Un-upper	0	Present	0	0	0
00171	0	Female	50	61.5385	lower	12.5	≤1	31.3	105.338	0.162603	＞40	55	≥0.91	0	Non-smooth	98.8	Absent	0	Un-upper	0	153.8	0.164444	≤55	0	Un-upper	0	Absent	77.8	77.8	0.0639277
00173	0	Female	31	32.3077	lower	12.5	≤1	31.3	76.1077	0.0839078	≤40	0	≥0.91	0	Non-smooth	98.8	Absent	0	Un-upper	0	98.8	0.0830252	≤55	0	Un-upper	0	Absent	77.8	77.8	0.0639277
00174	0	Female	27	26.1538	lower	12.5	＞1	0	38.6538	0.0389032	≤40	0	≥0.91	0	Non-smooth	98.8	Absent	0	Un-upper	0	98.8	0.0830252	≤55	0	Un-upper	0	Present	0	0	0
00175	0	Male	36	40	middle	0	＞1	0	40	0.0405207	≤40	0	≥0.91	0	Non-smooth	98.8	Absent	0	Un-upper	0	98.8	0.0830252	≤55	0	Un-upper	0	Present	0	0	0
00176	0	Male	28	27.6923	middle	0	＞1	0	27.6923	0.0257317	≤40	0	≥0.91	0	Non-smooth	98.8	Absent	0	Un-upper	0	98.8	0.0830252	≤55	0	Un-upper	0	Absent	77.8	77.8	0.0639277
00177	0	Male	45	53.8462	lower	12.5	＞1	0	66.3462	0.0721783	＞40	55	≥0.91	0	Non-smooth	98.8	Absent	0	Un-upper	0	153.8	0.164444	≤55	0	Un-upper	0	Absent	77.8	77.8	0.0639277
00178	0	Female	35	38.4615	middle	0	＞1	0	38.4615	0.0386721	≤40	0	≥0.91	0	Non-smooth	98.8	Absent	0	Un-upper	0	98.8	0.0830252	≤55	0	Un-upper	0	Present	0	0	0
00180	0	Male	51	63.0769	lower	12.5	＞1	0	75.5769	0.08327	＞40	55	≥0.91	0	Non-smooth	98.8	Absent	0	Un-upper	0	153.8	0.164444	≤55	0	Un-upper	0	Absent	77.8	77.8	0.0639277
00181	0	Female	30	30.7692	upper	72	＞1	0	102.769	0.152448	≤40	0	≥0.91	0	Non-smooth	98.8	Absent	0	Upper	71.8	170.6	0.195556	≤55	0	Upper	100	Present	0	100	0.0821693
00182	0	Female	29	29.2308	middle	0	＞1	0	29.2308	0.0275804	≤40	0	≥0.91	0	Non-smooth	98.8	Absent	0	Un-upper	0	98.8	0.0830252	≤55	0	Un-upper	0	Absent	77.8	77.8	0.0639277
00184	0	Female	44	52.3077	middle	0	＞1	0	52.3077	0.0553096	＞40	55	≥0.91	0	Non-smooth	98.8	Absent	0	Un-upper	0	153.8	0.164444	≤55	0	Un-upper	0	Present	0	0	0
00185	0	Female	40	46.1538	middle	0	≤1	31.3	77.4538	0.0855253	≤40	0	≥0.91	0	Non-smooth	98.8	Absent	0	Un-upper	0	98.8	0.0830252	≤55	0	Un-upper	0	Absent	77.8	77.8	0.0639277
00186	0	Female	31	32.3077	upper	72	＞1	0	104.308	0.158528	≤40	0	≥0.91	0	Non-smooth	98.8	Absent	0	Upper	71.8	170.6	0.195556	≤55	0	Upper	100	Present	0	100	0.0821693
00187	0	Female	31	32.3077	middle	0	＞1	0	32.3077	0.0312776	≤40	0	≥0.91	0	Non-smooth	98.8	Absent	0	Un-upper	0	98.8	0.0830252	≤55	0	Un-upper	0	Absent	77.8	77.8	0.0639277
00189	0	Female	21	16.9231	upper	72	＞1	0	88.9231	0.0993068	≤40	0	≥0.91	0	Non-smooth	98.8	Absent	0	Upper	71.8	170.6	0.195556	≤55	0	Upper	100	Absent	77.8	177.8	0.198421
00190	0	Female	36	40	middle	0	＞1	0	40	0.0405207	≤40	0	≥0.91	0	Non-smooth	98.8	Present	60	Un-upper	0	158.8	0.173704	≤55	0	Un-upper	0	Absent	77.8	77.8	0.0639277
00191	0	Female	48	58.4615	middle	0	≤1	31.3	89.7615	0.101034	＞40	55	≥0.91	0	Non-smooth	98.8	Absent	0	Un-upper	0	153.8	0.164444	≤55	0	Un-upper	0	Absent	77.8	77.8	0.0639277
00192	0	Male	56	70.7692	middle	0	≤1	31.3	102.069	0.149681	＞40	55	≥0.91	0	Non-smooth	98.8	Absent	0	Un-upper	0	153.8	0.164444	＞55	66.5	Un-upper	0	Present	0	66.5	0.0546426
00193	0	Female	48	58.4615	middle	0	≤1	31.3	89.7615	0.101034	＞40	55	＜0.91	100	Non-smooth	98.8	Absent	0	Un-upper	0	253.8	0.454307	≤55	0	Un-upper	0	Present	0	0	0
00194	0	Female	32	33.8462	lower	12.5	≤1	31.3	77.6462	0.0857564	≤40	0	≥0.91	0	Non-smooth	98.8	Absent	0	Un-upper	0	98.8	0.0830252	≤55	0	Un-upper	0	Present	0	0	0
00195	0	Female	30	30.7692	middle	0	＞1	0	30.7692	0.029429	≤40	0	≥0.91	0	Non-smooth	98.8	Absent	0	Un-upper	0	98.8	0.0830252	≤55	0	Un-upper	0	Present	0	0	0
00196	0	Female	32	33.8462	upper	72	＞1	0	105.846	0.164609	≤40	0	≥0.91	0	Non-smooth	98.8	Absent	0	Upper	71.8	170.6	0.195556	≤55	0	Upper	100	Present	0	100	0.0821693
00197	0	Male	38	43.0769	middle	0	＞1	0	43.0769	0.0442179	≤40	0	≥0.91	0	Non-smooth	98.8	Absent	0	Un-upper	0	98.8	0.0830252	≤55	0	Un-upper	0	Present	0	0	0
00198	0	Female	36	40	middle	0	＞1	0	40	0.0405207	≤40	0	≥0.91	0	Non-smooth	98.8	Absent	0	Un-upper	0	98.8	0.0830252	≤55	0	Un-upper	0	Present	0	0	0
00199	0	Male	35	38.4615	middle	0	≤1	31.3	69.7615	0.0762822	≤40	0	≥0.91	0	Non-smooth	98.8	Absent	0	Un-upper	0	98.8	0.0830252	≤55	0	Un-upper	0	Present	0	0	0
00200	0	Female	46	55.3846	lower	12.5	≤1	31.3	99.1846	0.138279	＞40	55	≥0.91	0	Non-smooth	98.8	Absent	0	Un-upper	0	153.8	0.164444	≤55	0	Un-upper	0	Present	0	0	0
00201	0	Female	46	55.3846	upper	72	＞1	0	127.385	0.273594	＞40	55	≥0.91	0	Non-smooth	98.8	Present	60	Upper	71.8	285.6	0.570758	≤55	0	Upper	100	Present	0	100	0.0821693
00202	0	Female	49	60	middle	0	＞1	0	60	0.0645527	＞40	55	≥0.91	0	Smooth	0	Present	60	Un-upper	0	115	0.0966387	≤55	0	Un-upper	0	Present	0	0	0
00205	0	Female	40	46.1538	middle	0	≤1	31.3	77.4538	0.0855253	≤40	0	≥0.91	0	Non-smooth	98.8	Absent	0	Un-upper	0	98.8	0.0830252	≤55	0	Un-upper	0	Absent	77.8	77.8	0.0639277
00206	0	Male	69	90.7692	lower	12.5	＞1	0	103.269	0.154424	＞40	55	≥0.91	0	Non-smooth	98.8	Present	60	Un-upper	0	213.8	0.312969	＞55	66.5	Un-upper	0	Absent	77.8	144.3	0.139649
00209	0	Male	49	60	middle	0	≤1	31.3	91.3	0.107115	＞40	55	≥0.91	0	Non-smooth	98.8	Absent	0	Un-upper	0	153.8	0.164444	≤55	0	Un-upper	0	Present	0	0	0
00210	0	Female	43	50.7692	middle	0	＞1	0	50.7692	0.053461	＞40	55	≥0.91	0	Non-smooth	98.8	Absent	0	Un-upper	0	153.8	0.164444	≤55	0	Un-upper	0	Present	0	0	0
00211	0	Female	46	55.3846	middle	0	≤1	31.3	86.6846	0.096617	＞40	55	≥0.91	0	Non-smooth	98.8	Absent	0	Un-upper	0	153.8	0.164444	≤55	0	Un-upper	0	Present	0	0	0
00212	0	Female	52	64.6154	upper	72	≤1	31.3	167.915	0.57835	＞40	55	≥0.91	0	Smooth	0	Absent	0	Upper	71.8	126.8	0.114444	≤55	0	Upper	100	Present	0	100	0.0821693
00213	0	Male	44	52.3077	middle	0	≤1	31.3	83.6077	0.0929198	＞40	55	＜0.91	100	Non-smooth	98.8	Absent	0	Un-upper	0	253.8	0.454307	≤55	0	Un-upper	0	Absent	77.8	77.8	0.0639277
00214	0	Female	47	56.9231	lower	12.5	＞1	0	69.4231	0.0758755	＞40	55	≥0.91	0	Non-smooth	98.8	Present	60	Un-upper	0	213.8	0.312969	≤55	0	Un-upper	0	Present	0	0	0
00215	0	Female	35	38.4615	upper	72	≤1	31.3	141.762	0.373048	≤40	0	≥0.91	0	Non-smooth	98.8	Absent	0	Upper	71.8	170.6	0.195556	≤55	0	Upper	100	Absent	77.8	177.8	0.198421
00216	0	Female	31	32.3077	upper	72	＞1	0	104.308	0.158528	≤40	0	≥0.91	0	Non-smooth	98.8	Absent	0	Upper	71.8	170.6	0.195556	≤55	0	Upper	100	Absent	77.8	177.8	0.198421
00217	0	Female	36	40	middle	0	＞1	0	40	0.0405207	≤40	0	≥0.91	0	Smooth	0	Absent	0	Un-upper	0	0	0	≤55	0	Un-upper	0	Present	0	0	0
00218	0	Female	32	33.8462	lower	12.5	＞1	0	46.3462	0.0481462	≤40	0	≥0.91	0	Non-smooth	98.8	Absent	0	Un-upper	0	98.8	0.0830252	≤55	0	Un-upper	0	Present	0	0	0
00219	0	Female	50	61.5385	upper	72	≤1	31.3	164.838	0.553536	＞40	55	＜0.91	100	Smooth	0	Absent	0	Upper	71.8	226.8	0.357338	≤55	0	Upper	100	Present	0	100	0.0821693
00220	0	Male	37	41.5385	middle	0	≤1	31.3	72.8385	0.0799795	≤40	0	＜0.91	100	Non-smooth	98.8	Absent	0	Un-upper	0	198.8	0.26973	≤55	0	Un-upper	0	Present	0	0	0
00221	0	Male	39	44.6154	middle	0	＞1	0	44.6154	0.0460666	≤40	0	≥0.91	0	Non-smooth	98.8	Absent	0	Un-upper	0	98.8	0.0830252	≤55	0	Un-upper	0	Present	0	0	0
00222	0	Female	40	46.1538	middle	0	≤1	31.3	77.4538	0.0855253	≤40	0	＜0.91	100	Non-smooth	98.8	Absent	0	Un-upper	0	198.8	0.26973	≤55	0	Un-upper	0	Absent	77.8	77.8	0.0639277
00223	0	Male	27	26.1538	middle	0	≤1	31.3	57.4538	0.0614933	≤40	0	≥0.91	0	Non-smooth	98.8	Absent	0	Un-upper	0	98.8	0.0830252	≤55	0	Un-upper	0	Absent	77.8	77.8	0.0639277
00224	0	Female	38	43.0769	upper	72	＞1	0	115.077	0.201619	≤40	0	≥0.91	0	Non-smooth	98.8	Absent	0	Upper	71.8	170.6	0.195556	≤55	0	Upper	100	Absent	77.8	177.8	0.198421
00225	0	Male	36	40	middle	0	＞1	0	40	0.0405207	≤40	0	≥0.91	0	Non-smooth	98.8	Absent	0	Un-upper	0	98.8	0.0830252	≤55	0	Un-upper	0	Present	0	0	0
00226	0	Male	53	66.1538	upper	72	≤1	31.3	169.454	0.590757	＞40	55	＜0.91	100	Non-smooth	98.8	Absent	0	Upper	71.8	325.6	>0.7	≤55	0	Upper	100	Present	0	100	0.0821693
00227	0	Female	47	56.9231	middle	0	＞1	0	56.9231	0.0608555	＞40	55	≥0.91	0	Non-smooth	98.8	Absent	0	Un-upper	0	153.8	0.164444	≤55	0	Un-upper	0	Present	0	0	0
00228	0	Male	58	73.8462	upper	72	≤1	31.3	177.146	0.647436	＞40	55	＜0.91	100	Non-smooth	98.8	Absent	0	Upper	71.8	325.6	>0.7	＞55	66.5	Upper	100	Absent	77.8	244.3	0.389935
00229	0	Female	31	32.3077	middle	0	＞1	0	32.3077	0.0312776	≤40	0	≥0.91	0	Non-smooth	98.8	Absent	0	Un-upper	0	98.8	0.0830252	≤55	0	Un-upper	0	Absent	77.8	77.8	0.0639277
00230	0	Male	47	56.9231	lower	12.5	≤1	31.3	100.723	0.14436	＞40	55	≥0.91	0	Non-smooth	98.8	Absent	0	Un-upper	0	153.8	0.164444	≤55	0	Un-upper	0	Present	0	0	0
00231	0	Female	48	58.4615	upper	72	＞1	0	130.462	0.291588	＞40	55	≥0.91	0	Non-smooth	98.8	Absent	0	Upper	71.8	225.6	0.353242	≤55	0	Upper	100	Absent	77.8	177.8	0.198421
00232	0	Female	39	44.6154	middle	0	＞1	0	44.6154	0.0460666	≤40	0	≥0.91	0	Non-smooth	98.8	Absent	0	Un-upper	0	98.8	0.0830252	≤55	0	Un-upper	0	Absent	77.8	77.8	0.0639277
00234	0	Female	52	64.6154	middle	0	＞1	0	64.6154	0.0700986	＞40	55	≥0.91	0	Non-smooth	98.8	Present	60	Un-upper	0	213.8	0.312969	≤55	0	Un-upper	0	Absent	77.8	77.8	0.0639277
00235	0	Female	28	27.6923	middle	0	≤1	31.3	58.9923	0.0633419	≤40	0	≥0.91	0	Non-smooth	98.8	Absent	0	Un-upper	0	98.8	0.0830252	≤55	0	Un-upper	0	Present	0	0	0
00236	0	Male	47	56.9231	lower	12.5	≤1	31.3	100.723	0.14436	＞40	55	≥0.91	0	Non-smooth	98.8	Absent	0	Un-upper	0	153.8	0.164444	≤55	0	Un-upper	0	Absent	77.8	77.8	0.0639277
00238	0	Female	35	38.4615	upper	72	＞1	0	110.462	0.182852	≤40	0	≥0.91	0	Non-smooth	98.8	Absent	0	Upper	71.8	170.6	0.195556	≤55	0	Upper	100	Present	0	100	0.0821693
00239	0	Male	29	29.2308	middle	0	＞1	0	29.2308	0.0275804	≤40	0	≥0.91	0	Non-smooth	98.8	Absent	0	Un-upper	0	98.8	0.0830252	≤55	0	Un-upper	0	Absent	77.8	77.8	0.0639277
00240	0	Male	53	66.1538	middle	0	＞1	0	66.1538	0.0719472	＞40	55	≥0.91	0	Non-smooth	98.8	Absent	0	Un-upper	0	153.8	0.164444	≤55	0	Un-upper	0	Present	0	0	0
00241	0	Female	44	52.3077	lower	12.5	≤1	31.3	96.1077	0.126117	＞40	55	＜0.91	100	Non-smooth	98.8	Absent	0	Un-upper	0	253.8	0.454307	≤55	0	Un-upper	0	Absent	77.8	77.8	0.0639277
00242	0	Male	26	24.6154	middle	0	＞1	0	24.6154	0.0220345	≤40	0	≥0.91	0	Non-smooth	98.8	Absent	0	Un-upper	0	98.8	0.0830252	≤55	0	Un-upper	0	Absent	77.8	77.8	0.0639277
00243	0	Male	30	30.7692	upper	72	＞1	0	102.769	0.152448	≤40	0	≥0.91	0	Non-smooth	98.8	Absent	0	Upper	71.8	170.6	0.195556	≤55	0	Upper	100	Present	0	100	0.0821693
00244	0	Male	46	55.3846	middle	0	＞1	0	55.3846	0.0590069	＞40	55	≥0.91	0	Non-smooth	98.8	Present	60	Un-upper	0	213.8	0.312969	≤55	0	Un-upper	0	Present	0	0	0
00245	0	Female	42	49.2308	middle	0	＞1	0	49.2308	0.0516124	＞40	55	≥0.91	0	Smooth	0	Absent	0	Un-upper	0	55	0.0462185	≤55	0	Un-upper	0	Present	0	0	0
00246	0	Female	30	30.7692	upper	72	≤1	31.3	134.069	0.316068	≤40	0	≥0.91	0	Non-smooth	98.8	Absent	0	Upper	71.8	170.6	0.195556	≤55	0	Upper	100	Present	0	100	0.0821693
00247	0	Female	31	32.3077	middle	0	＞1	0	32.3077	0.0312776	≤40	0	≥0.91	0	Non-smooth	98.8	Absent	0	Un-upper	0	98.8	0.0830252	≤55	0	Un-upper	0	Present	0	0	0
00248	0	Female	36	40	middle	0	≤1	31.3	71.3	0.0781308	≤40	0	＜0.91	100	Non-smooth	98.8	Absent	0	Un-upper	0	198.8	0.26973	≤55	0	Un-upper	0	Present	0	0	0
00250	0	Male	50	61.5385	middle	0	≤1	31.3	92.8385	0.113196	＞40	55	≥0.91	0	Non-smooth	98.8	Absent	0	Un-upper	0	153.8	0.164444	≤55	0	Un-upper	0	Present	0	0	0
00252	0	Female	59	75.3846	upper	72	＞1	0	147.385	0.415505	＞40	55	≥0.91	0	Non-smooth	98.8	Absent	0	Upper	71.8	225.6	0.353242	＞55	66.5	Upper	100	Present	0	166.5	0.178596
00253	0	Male	53	66.1538	upper	72	＞1	0	138.154	0.346325	＞40	55	≥0.91	0	Non-smooth	98.8	Absent	0	Upper	71.8	225.6	0.353242	≤55	0	Upper	100	Absent	77.8	177.8	0.198421
00256	0	Male	45	53.8462	lower	12.5	＞1	0	66.3462	0.0721783	＞40	55	≥0.91	0	Non-smooth	98.8	Absent	0	Un-upper	0	153.8	0.164444	≤55	0	Un-upper	0	Present	0	0	0
00257	0	Female	45	53.8462	upper	72	≤1	31.3	157.146	0.491767	＞40	55	≥0.91	0	Non-smooth	98.8	Absent	0	Upper	71.8	225.6	0.353242	≤55	0	Upper	100	Present	0	100	0.0821693
00258	0	Female	25	23.0769	middle	0	≤1	31.3	54.3769	0.057796	≤40	0	＜0.91	100	Non-smooth	98.8	Absent	0	Un-upper	0	198.8	0.26973	≤55	0	Un-upper	0	Absent	77.8	77.8	0.0639277
00259	0	Female	32	33.8462	middle	0	＞1	0	33.8462	0.0331262	≤40	0	≥0.91	0	Smooth	0	Absent	0	Un-upper	0	0	0	≤55	0	Un-upper	0	Absent	77.8	77.8	0.0639277
00260	0	Female	27	26.1538	middle	0	＞1	0	26.1538	0.0238831	≤40	0	≥0.91	0	Non-smooth	98.8	Absent	0	Un-upper	0	98.8	0.0830252	≤55	0	Un-upper	0	Present	0	0	0
00261	0	Female	46	55.3846	middle	0	≤1	31.3	86.6846	0.096617	＞40	55	＜0.91	100	Non-smooth	98.8	Absent	0	Un-upper	0	253.8	0.454307	≤55	0	Un-upper	0	Present	0	0	0
00262	0	Male	34	36.9231	middle	0	＞1	0	36.9231	0.0368235	≤40	0	≥0.91	0	Non-smooth	98.8	Absent	0	Un-upper	0	98.8	0.0830252	≤55	0	Un-upper	0	Present	0	0	0
00263	0	Female	57	72.3077	middle	0	＞1	0	72.3077	0.0793417	＞40	55	≥0.91	0	Non-smooth	98.8	Absent	0	Un-upper	0	153.8	0.164444	＞55	66.5	Un-upper	0	Absent	77.8	144.3	0.139649
00265	0	Male	42	49.2308	middle	0	≤1	31.3	80.5308	0.0892226	＞40	55	≥0.91	0	Non-smooth	98.8	Absent	0	Un-upper	0	153.8	0.164444	≤55	0	Un-upper	0	Present	0	0	0
00266	0	Female	54	67.6923	middle	0	＞1	0	67.6923	0.0737958	＞40	55	≥0.91	0	Non-smooth	98.8	Absent	0	Un-upper	0	153.8	0.164444	≤55	0	Un-upper	0	Absent	77.8	77.8	0.0639277
00267	0	Female	43	50.7692	middle	0	≤1	31.3	82.0692	0.0910712	＞40	55	≥0.91	0	Non-smooth	98.8	Absent	0	Un-upper	0	153.8	0.164444	≤55	0	Un-upper	0	Present	0	0	0
00268	0	Male	50	61.5385	upper	72	≤1	31.3	164.838	0.553536	＞40	55	＜0.91	100	Non-smooth	98.8	Absent	0	Upper	71.8	325.6	>0.7	≤55	0	Upper	100	Present	0	100	0.0821693
00269	0	Female	25	23.0769	middle	0	≤1	31.3	54.3769	0.057796	≤40	0	≥0.91	0	Non-smooth	98.8	Absent	0	Un-upper	0	98.8	0.0830252	≤55	0	Un-upper	0	Absent	77.8	77.8	0.0639277
00270	0	Female	28	27.6923	upper	72	≤1	31.3	130.992	0.294692	≤40	0	≥0.91	0	Non-smooth	98.8	Absent	0	Upper	71.8	170.6	0.195556	≤55	0	Upper	100	Present	0	100	0.0821693
00271	0	Female	29	29.2308	lower	12.5	＞1	0	41.7308	0.0426004	≤40	0	≥0.91	0	Non-smooth	98.8	Absent	0	Un-upper	0	98.8	0.0830252	≤55	0	Un-upper	0	Present	0	0	0
00272	0	Female	31	32.3077	upper	72	≤1	31.3	135.608	0.327464	≤40	0	≥0.91	0	Non-smooth	98.8	Absent	0	Upper	71.8	170.6	0.195556	≤55	0	Upper	100	Absent	77.8	177.8	0.198421
00273	1	Male	38	43.0769	upper	72	≤1	31.3	146.377	0.407632	≤40	0	＜0.91	100	Non-smooth	98.8	Absent	0	Upper	71.8	270.6	0.516606	≤55	0	Upper	100	Absent	77.8	177.8	0.198421
00274	0	Male	59	75.3846	lower	12.5	≤1	31.3	119.185	0.225641	＞40	55	＜0.91	100	Non-smooth	98.8	Absent	0	Un-upper	0	253.8	0.454307	＞55	66.5	Un-upper	0	Absent	77.8	144.3	0.139649
00275	0	Male	31	32.3077	upper	72	＞1	0	104.308	0.158528	≤40	0	≥0.91	0	Non-smooth	98.8	Absent	0	Upper	71.8	170.6	0.195556	≤55	0	Upper	100	Absent	77.8	177.8	0.198421
00276	0	Female	42	49.2308	upper	72	＞1	0	121.231	0.237607	＞40	55	≥0.91	0	Smooth	0	Present	60	Upper	71.8	186.8	0.237297	≤55	0	Upper	100	Present	0	100	0.0821693
00277	0	Female	52	64.6154	middle	0	＞1	0	64.6154	0.0700986	＞40	55	≥0.91	0	Smooth	0	Absent	0	Un-upper	0	55	0.0462185	≤55	0	Un-upper	0	Present	0	0	0
00278	0	Female	28	27.6923	upper	72	＞1	0	99.6923	0.140286	≤40	0	≥0.91	0	Non-smooth	98.8	Absent	0	Upper	71.8	170.6	0.195556	≤55	0	Upper	100	Absent	77.8	177.8	0.198421
00279	0	Female	57	72.3077	lower	12.5	≤1	31.3	116.108	0.207647	＞40	55	＜0.91	100	Non-smooth	98.8	Absent	0	Un-upper	0	253.8	0.454307	＞55	66.5	Un-upper	0	Present	0	66.5	0.0546426
00280	0	Male	37	41.5385	middle	0	≤1	31.3	72.8385	0.0799795	≤40	0	＜0.91	100	Non-smooth	98.8	Absent	0	Un-upper	0	198.8	0.26973	≤55	0	Un-upper	0	Absent	77.8	77.8	0.0639277
00281	0	Female	51	63.0769	middle	0	＞1	0	63.0769	0.06825	＞40	55	≥0.91	0	Non-smooth	98.8	Present	60	Un-upper	0	213.8	0.312969	≤55	0	Un-upper	0	Present	0	0	0
00282	0	Female	46	55.3846	lower	12.5	＞1	0	67.8846	0.0740269	＞40	55	≥0.91	0	Non-smooth	98.8	Absent	0	Un-upper	0	153.8	0.164444	≤55	0	Un-upper	0	Absent	77.8	77.8	0.0639277
00283	0	Female	37	41.5385	upper	72	＞1	0	113.538	0.195014	≤40	0	≥0.91	0	Non-smooth	98.8	Absent	0	Upper	71.8	170.6	0.195556	≤55	0	Upper	100	Absent	77.8	177.8	0.198421
00285	0	Female	37	41.5385	middle	0	≤1	31.3	72.8385	0.0799795	≤40	0	≥0.91	0	Non-smooth	98.8	Absent	0	Un-upper	0	98.8	0.0830252	≤55	0	Un-upper	0	Present	0	0	0
00286	0	Female	22	18.4615	upper	72	＞1	0	90.4615	0.103801	≤40	0	≥0.91	0	Non-smooth	98.8	Absent	0	Upper	71.8	170.6	0.195556	≤55	0	Upper	100	Absent	77.8	177.8	0.198421
00287	0	Female	37	41.5385	middle	0	≤1	31.3	72.8385	0.0799795	≤40	0	≥0.91	0	Non-smooth	98.8	Absent	0	Un-upper	0	98.8	0.0830252	≤55	0	Un-upper	0	Present	0	0	0
00288	0	Male	26	24.6154	middle	0	≤1	31.3	55.9154	0.0596447	≤40	0	≥0.91	0	Non-smooth	98.8	Absent	0	Un-upper	0	98.8	0.0830252	≤55	0	Un-upper	0	Absent	77.8	77.8	0.0639277
00289	0	Male	28	27.6923	upper	72	≤1	31.3	130.992	0.294692	≤40	0	≥0.91	0	Non-smooth	98.8	Absent	0	Upper	71.8	170.6	0.195556	≤55	0	Upper	100	Absent	77.8	177.8	0.198421
00292	0	Male	30	30.7692	lower	12.5	≤1	31.3	74.5692	0.0820592	≤40	0	≥0.91	0	Non-smooth	98.8	Absent	0	Un-upper	0	98.8	0.0830252	≤55	0	Un-upper	0	Absent	77.8	77.8	0.0639277
00293	0	Female	44	52.3077	middle	0	＞1	0	52.3077	0.0553096	＞40	55	≥0.91	0	Non-smooth	98.8	Absent	0	Un-upper	0	153.8	0.164444	≤55	0	Un-upper	0	Present	0	0	0
00294	0	Male	54	67.6923	lower	12.5	＞1	0	80.1923	0.0888159	＞40	55	≥0.91	0	Smooth	0	Absent	0	Un-upper	0	55	0.0462185	≤55	0	Un-upper	0	Present	0	0	0
00295	0	Female	37	41.5385	lower	12.5	≤1	31.3	85.3385	0.0949995	≤40	0	＜0.91	100	Non-smooth	98.8	Absent	0	Un-upper	0	198.8	0.26973	≤55	0	Un-upper	0	Present	0	0	0
00296	0	Female	49	60	middle	0	＞1	0	60	0.0645527	＞40	55	≥0.91	0	Non-smooth	98.8	Absent	0	Un-upper	0	153.8	0.164444	≤55	0	Un-upper	0	Absent	77.8	77.8	0.0639277
00297	0	Female	45	53.8462	upper	72	≤1	31.3	157.146	0.491767	＞40	55	＜0.91	100	Non-smooth	98.8	Absent	0	Upper	71.8	325.6	>0.7	≤55	0	Upper	100	Present	0	100	0.0821693
00298	0	Female	38	43.0769	upper	72	＞1	0	115.077	0.201619	≤40	0	≥0.91	0	Non-smooth	98.8	Absent	0	Upper	71.8	170.6	0.195556	≤55	0	Upper	100	Absent	77.8	177.8	0.198421
00299	0	Female	43	50.7692	middle	0	＞1	0	50.7692	0.053461	＞40	55	≥0.91	0	Non-smooth	98.8	Absent	0	Un-upper	0	153.8	0.164444	≤55	0	Un-upper	0	Absent	77.8	77.8	0.0639277
00300	0	Female	59	75.3846	lower	12.5	≤1	31.3	119.185	0.225641	＞40	55	≥0.91	0	Non-smooth	98.8	Absent	0	Un-upper	0	153.8	0.164444	＞55	66.5	Un-upper	0	Present	0	66.5	0.0546426
00301	0	Female	21	16.9231	middle	0	≤1	31.3	48.2231	0.0504016	≤40	0	≥0.91	0	Non-smooth	98.8	Absent	0	Un-upper	0	98.8	0.0830252	≤55	0	Un-upper	0	Absent	77.8	77.8	0.0639277
00302	0	Female	56	70.7692	upper	72	＞1	0	142.769	0.380513	＞40	55	≥0.91	0	Non-smooth	98.8	Absent	0	Upper	71.8	225.6	0.353242	＞55	66.5	Upper	100	Present	0	166.5	0.178596
00303	0	Female	30	30.7692	upper	72	≤1	31.3	134.069	0.316068	≤40	0	＜0.91	100	Non-smooth	98.8	Absent	0	Upper	71.8	270.6	0.516606	≤55	0	Upper	100	Present	0	100	0.0821693
00304	0	Male	30	30.7692	middle	0	＞1	0	30.7692	0.029429	≤40	0	≥0.91	0	Non-smooth	98.8	Absent	0	Un-upper	0	98.8	0.0830252	≤55	0	Un-upper	0	Present	0	0	0
00305	0	Female	43	50.7692	middle	0	≤1	31.3	82.0692	0.0910712	＞40	55	＜0.91	100	Non-smooth	98.8	Absent	0	Un-upper	0	253.8	0.454307	≤55	0	Un-upper	0	Present	0	0	0
00306	0	Female	42	49.2308	middle	0	≤1	31.3	80.5308	0.0892226	＞40	55	≥0.91	0	Non-smooth	98.8	Absent	0	Un-upper	0	153.8	0.164444	≤55	0	Un-upper	0	Absent	77.8	77.8	0.0639277
00307	0	Female	50	61.5385	middle	0	＞1	0	61.5385	0.0664014	＞40	55	≥0.91	0	Non-smooth	98.8	Absent	0	Un-upper	0	153.8	0.164444	≤55	0	Un-upper	0	Present	0	0	0
00308	0	Male	27	26.1538	upper	72	＞1	0	98.1538	0.134205	≤40	0	≥0.91	0	Non-smooth	98.8	Absent	0	Upper	71.8	170.6	0.195556	≤55	0	Upper	100	Present	0	100	0.0821693
00310	0	Male	24	21.5385	middle	0	＞1	0	21.5385	0.0183373	≤40	0	≥0.91	0	Non-smooth	98.8	Absent	0	Un-upper	0	98.8	0.0830252	≤55	0	Un-upper	0	Present	0	0	0
00311	0	Female	39	44.6154	lower	12.5	≤1	31.3	88.4154	0.0986967	≤40	0	≥0.91	0	Non-smooth	98.8	Absent	0	Un-upper	0	98.8	0.0830252	≤55	0	Un-upper	0	Present	0	0	0
00312	0	Female	23	20	middle	0	＞1	0	20	0.0164887	≤40	0	≥0.91	0	Non-smooth	98.8	Present	60	Un-upper	0	158.8	0.173704	≤55	0	Un-upper	0	Absent	77.8	77.8	0.0639277
00313	0	Female	32	33.8462	middle	0	＞1	0	33.8462	0.0331262	≤40	0	≥0.91	0	Non-smooth	98.8	Absent	0	Un-upper	0	98.8	0.0830252	≤55	0	Un-upper	0	Absent	77.8	77.8	0.0639277
00314	0	Female	27	26.1538	upper	72	＞1	0	98.1538	0.134205	≤40	0	≥0.91	0	Non-smooth	98.8	Absent	0	Upper	71.8	170.6	0.195556	≤55	0	Upper	100	Absent	77.8	177.8	0.198421
00315	0	Female	39	44.6154	middle	0	＞1	0	44.6154	0.0460666	≤40	0	≥0.91	0	Non-smooth	98.8	Absent	0	Un-upper	0	98.8	0.0830252	≤55	0	Un-upper	0	Present	0	0	0
00316	0	Female	44	52.3077	lower	12.5	＞1	0	64.8077	0.0703297	＞40	55	≥0.91	0	Non-smooth	98.8	Absent	0	Un-upper	0	153.8	0.164444	≤55	0	Un-upper	0	Present	0	0	0
00317	0	Male	55	69.2308	upper	72	≤1	31.3	172.531	0.613991	＞40	55	≥0.91	0	Smooth	0	Absent	0	Upper	71.8	126.8	0.114444	≤55	0	Upper	100	Present	0	100	0.0821693
00318	0	Male	35	38.4615	middle	0	＞1	0	38.4615	0.0386721	≤40	0	≥0.91	0	Non-smooth	98.8	Absent	0	Un-upper	0	98.8	0.0830252	≤55	0	Un-upper	0	Absent	77.8	77.8	0.0639277
00319	0	Female	33	35.3846	middle	0	＞1	0	35.3846	0.0349748	≤40	0	≥0.91	0	Non-smooth	98.8	Absent	0	Un-upper	0	98.8	0.0830252	≤55	0	Un-upper	0	Present	0	0	0
00320	0	Female	60	76.9231	middle	0	≤1	31.3	108.223	0.174004	＞40	55	＜0.91	100	Non-smooth	98.8	Absent	0	Un-upper	0	253.8	0.454307	＞55	66.5	Un-upper	0	Present	0	66.5	0.0546426
00321	0	Female	55	69.2308	lower	12.5	＞1	0	81.7308	0.0906645	＞40	55	≥0.91	0	Non-smooth	98.8	Absent	0	Un-upper	0	153.8	0.164444	≤55	0	Un-upper	0	Present	0	0	0
00322	0	Male	37	41.5385	middle	0	＞1	0	41.5385	0.0423693	≤40	0	≥0.91	0	Non-smooth	98.8	Absent	0	Un-upper	0	98.8	0.0830252	≤55	0	Un-upper	0	Absent	77.8	77.8	0.0639277
00323	0	Female	53	66.1538	middle	0	＞1	0	66.1538	0.0719472	＞40	55	≥0.91	0	Non-smooth	98.8	Absent	0	Un-upper	0	153.8	0.164444	≤55	0	Un-upper	0	Present	0	0	0
00324	0	Female	45	53.8462	upper	72	≤1	31.3	157.146	0.491767	＞40	55	＜0.91	100	Non-smooth	98.8	Absent	0	Upper	71.8	325.6	>0.7	≤55	0	Upper	100	Present	0	100	0.0821693
00325	0	Male	22	18.4615	lower	12.5	＞1	0	30.9615	0.0296601	≤40	0	≥0.91	0	Non-smooth	98.8	Absent	0	Un-upper	0	98.8	0.0830252	≤55	0	Un-upper	0	Present	0	0	0
00326	0	Male	40	46.1538	upper	72	≤1	31.3	149.454	0.431671	≤40	0	＜0.91	100	Non-smooth	98.8	Absent	0	Upper	71.8	270.6	0.516606	≤55	0	Upper	100	Absent	77.8	177.8	0.198421
00327	0	Female	39	44.6154	middle	0	＞1	0	44.6154	0.0460666	≤40	0	≥0.91	0	Non-smooth	98.8	Absent	0	Un-upper	0	98.8	0.0830252	≤55	0	Un-upper	0	Absent	77.8	77.8	0.0639277
00328	0	Female	37	41.5385	lower	12.5	≤1	31.3	85.3385	0.0949995	≤40	0	≥0.91	0	Non-smooth	98.8	Absent	0	Un-upper	0	98.8	0.0830252	≤55	0	Un-upper	0	Absent	77.8	77.8	0.0639277
00329	0	Female	28	27.6923	middle	0	≤1	31.3	58.9923	0.0633419	≤40	0	＜0.91	100	Non-smooth	98.8	Absent	0	Un-upper	0	198.8	0.26973	≤55	0	Un-upper	0	Present	0	0	0
00330	0	Female	47	56.9231	upper	72	＞1	0	128.923	0.282591	＞40	55	≥0.91	0	Non-smooth	98.8	Present	60	Upper	71.8	285.6	0.570758	≤55	0	Upper	100	Absent	77.8	177.8	0.198421
00331	0	Female	22	18.4615	upper	72	＞1	0	90.4615	0.103801	≤40	0	≥0.91	0	Non-smooth	98.8	Absent	0	Upper	71.8	170.6	0.195556	≤55	0	Upper	100	Absent	77.8	177.8	0.198421
00332	0	Female	23	20	middle	0	＞1	0	20	0.0164887	≤40	0	≥0.91	0	Non-smooth	98.8	Absent	0	Un-upper	0	98.8	0.0830252	≤55	0	Un-upper	0	Absent	77.8	77.8	0.0639277
00333	0	Female	53	66.1538	middle	0	≤1	31.3	97.4538	0.131438	＞40	55	＜0.91	100	Non-smooth	98.8	Absent	0	Un-upper	0	253.8	0.454307	≤55	0	Un-upper	0	Present	0	0	0
00334	0	Female	36	40	middle	0	＞1	0	40	0.0405207	≤40	0	≥0.91	0	Non-smooth	98.8	Absent	0	Un-upper	0	98.8	0.0830252	≤55	0	Un-upper	0	Present	0	0	0
00335	0	Male	46	55.3846	lower	12.5	＞1	0	67.8846	0.0740269	＞40	55	≥0.91	0	Non-smooth	98.8	Present	60	Un-upper	0	213.8	0.312969	≤55	0	Un-upper	0	Present	0	0	0
00336	0	Female	37	41.5385	lower	12.5	＞1	0	54.0385	0.0573893	≤40	0	≥0.91	0	Non-smooth	98.8	Absent	0	Un-upper	0	98.8	0.0830252	≤55	0	Un-upper	0	Absent	77.8	77.8	0.0639277
00337	0	Female	51	63.0769	upper	72	≤1	31.3	166.377	0.565943	＞40	55	≥0.91	0	Non-smooth	98.8	Absent	0	Upper	71.8	225.6	0.353242	≤55	0	Upper	100	Present	0	100	0.0821693
00338	0	Female	32	33.8462	upper	72	＞1	0	105.846	0.164609	≤40	0	≥0.91	0	Non-smooth	98.8	Absent	0	Upper	71.8	170.6	0.195556	≤55	0	Upper	100	Absent	77.8	177.8	0.198421
00339	0	Female	29	29.2308	lower	12.5	≤1	31.3	73.0308	0.0802105	≤40	0	≥0.91	0	Non-smooth	98.8	Absent	0	Un-upper	0	98.8	0.0830252	≤55	0	Un-upper	0	Present	0	0	0
00341	0	Female	36	40	upper	72	＞1	0	112	0.188933	≤40	0	≥0.91	0	Non-smooth	98.8	Absent	0	Upper	71.8	170.6	0.195556	≤55	0	Upper	100	Absent	77.8	177.8	0.198421
00342	0	Female	34	36.9231	lower	12.5	≤1	31.3	80.7231	0.0894536	≤40	0	≥0.91	0	Non-smooth	98.8	Absent	0	Un-upper	0	98.8	0.0830252	≤55	0	Un-upper	0	Absent	77.8	77.8	0.0639277
00343	0	Male	50	61.5385	middle	0	＞1	0	61.5385	0.0664014	＞40	55	≥0.91	0	Smooth	0	Absent	0	Un-upper	0	55	0.0462185	≤55	0	Un-upper	0	Present	0	0	0
00344	0	Female	48	58.4615	lower	12.5	≤1	31.3	102.262	0.150441	＞40	55	＜0.91	100	Non-smooth	98.8	Absent	0	Un-upper	0	253.8	0.454307	≤55	0	Un-upper	0	Present	0	0	0
00345	0	Female	34	36.9231	lower	12.5	＞1	0	49.4231	0.0518435	≤40	0	≥0.91	0	Non-smooth	98.8	Absent	0	Un-upper	0	98.8	0.0830252	≤55	0	Un-upper	0	Absent	77.8	77.8	0.0639277
00346	0	Male	35	38.4615	middle	0	≤1	31.3	69.7615	0.0762822	≤40	0	＜0.91	100	Non-smooth	98.8	Absent	0	Un-upper	0	198.8	0.26973	≤55	0	Un-upper	0	Present	0	0	0
00348	0	Male	27	26.1538	middle	0	≤1	31.3	57.4538	0.0614933	≤40	0	＜0.91	100	Non-smooth	98.8	Absent	0	Un-upper	0	198.8	0.26973	≤55	0	Un-upper	0	Absent	77.8	77.8	0.0639277
00349	0	Female	9	0	middle	0	＞1	0	0	0	≤40	0	≥0.91	0	Non-smooth	98.8	Absent	0	Un-upper	0	98.8	0.0830252	≤55	0	Un-upper	0	Absent	77.8	77.8	0.0639277
00350	0	Male	49	60	middle	0	＞1	0	60	0.0645527	＞40	55	≥0.91	0	Non-smooth	98.8	Absent	0	Un-upper	0	153.8	0.164444	≤55	0	Un-upper	0	Present	0	0	0
00351	0	Female	28	27.6923	lower	12.5	≤1	31.3	71.4923	0.0783619	≤40	0	≥0.91	0	Non-smooth	98.8	Absent	0	Un-upper	0	98.8	0.0830252	≤55	0	Un-upper	0	Absent	77.8	77.8	0.0639277
00352	0	Female	27	26.1538	middle	0	≤1	31.3	57.4538	0.0614933	≤40	0	≥0.91	0	Non-smooth	98.8	Absent	0	Un-upper	0	98.8	0.0830252	≤55	0	Un-upper	0	Present	0	0	0
00353	0	Female	29	29.2308	middle	0	＞1	0	29.2308	0.0275804	≤40	0	≥0.91	0	Non-smooth	98.8	Absent	0	Un-upper	0	98.8	0.0830252	≤55	0	Un-upper	0	Present	0	0	0
00354	0	Female	21	16.9231	lower	12.5	＞1	0	29.4231	0.0278114	≤40	0	≥0.91	0	Non-smooth	98.8	Absent	0	Un-upper	0	98.8	0.0830252	≤55	0	Un-upper	0	Absent	77.8	77.8	0.0639277
00355	0	Female	49	60	middle	0	＞1	0	60	0.0645527	＞40	55	≥0.91	0	Non-smooth	98.8	Absent	0	Un-upper	0	153.8	0.164444	≤55	0	Un-upper	0	Absent	77.8	77.8	0.0639277
00356	0	Female	48	58.4615	middle	0	≤1	31.3	89.7615	0.101034	＞40	55	≥0.91	0	Non-smooth	98.8	Present	60	Un-upper	0	213.8	0.312969	≤55	0	Un-upper	0	Absent	77.8	77.8	0.0639277
00357	0	Male	25	23.0769	lower	12.5	＞1	0	35.5769	0.0352059	≤40	0	≥0.91	0	Non-smooth	98.8	Absent	0	Un-upper	0	98.8	0.0830252	≤55	0	Un-upper	0	Present	0	0	0
00358	0	Male	35	38.4615	upper	72	＞1	0	110.462	0.182852	≤40	0	≥0.91	0	Non-smooth	98.8	Absent	0	Upper	71.8	170.6	0.195556	≤55	0	Upper	100	Present	0	100	0.0821693
00360	0	Female	29	29.2308	middle	0	＞1	0	29.2308	0.0275804	≤40	0	≥0.91	0	Non-smooth	98.8	Present	60	Un-upper	0	158.8	0.173704	≤55	0	Un-upper	0	Absent	77.8	77.8	0.0639277
00361	0	Male	34	36.9231	middle	0	＞1	0	36.9231	0.0368235	≤40	0	≥0.91	0	Non-smooth	98.8	Absent	0	Un-upper	0	98.8	0.0830252	≤55	0	Un-upper	0	Absent	77.8	77.8	0.0639277
00362	0	Male	32	33.8462	lower	12.5	＞1	0	46.3462	0.0481462	≤40	0	≥0.91	0	Non-smooth	98.8	Absent	0	Un-upper	0	98.8	0.0830252	≤55	0	Un-upper	0	Present	0	0	0
00363	0	Male	46	55.3846	lower	12.5	≤1	31.3	99.1846	0.138279	＞40	55	＜0.91	100	Non-smooth	98.8	Absent	0	Un-upper	0	253.8	0.454307	≤55	0	Un-upper	0	Present	0	0	0
00364	0	Female	26	24.6154	middle	0	＞1	0	24.6154	0.0220345	≤40	0	≥0.91	0	Non-smooth	98.8	Absent	0	Un-upper	0	98.8	0.0830252	≤55	0	Un-upper	0	Present	0	0	0
00365	0	Female	28	27.6923	middle	0	≤1	31.3	58.9923	0.0633419	≤40	0	≥0.91	0	Non-smooth	98.8	Absent	0	Un-upper	0	98.8	0.0830252	≤55	0	Un-upper	0	Present	0	0	0
00366	0	Male	39	44.6154	upper	72	≤1	31.3	147.915	0.419651	≤40	0	≥0.91	0	Non-smooth	98.8	Absent	0	Upper	71.8	170.6	0.195556	≤55	0	Upper	100	Absent	77.8	177.8	0.198421
00367	0	Female	53	66.1538	lower	12.5	＞1	0	78.6538	0.0869672	＞40	55	≥0.91	0	Non-smooth	98.8	Absent	0	Un-upper	0	153.8	0.164444	≤55	0	Un-upper	0	Present	0	0	0
00368	0	Female	40	46.1538	middle	0	＞1	0	46.1538	0.0479152	≤40	0	≥0.91	0	Non-smooth	98.8	Absent	0	Un-upper	0	98.8	0.0830252	≤55	0	Un-upper	0	Present	0	0	0
00369	0	Female	27	26.1538	lower	12.5	＞1	0	38.6538	0.0389032	≤40	0	≥0.91	0	Smooth	0	Absent	0	Un-upper	0	0	0	≤55	0	Un-upper	0	Present	0	0	0
00370	0	Female	34	36.9231	middle	0	＞1	0	36.9231	0.0368235	≤40	0	≥0.91	0	Non-smooth	98.8	Absent	0	Un-upper	0	98.8	0.0830252	≤55	0	Un-upper	0	Present	0	0	0
00371	0	Female	40	46.1538	middle	0	≤1	31.3	77.4538	0.0855253	≤40	0	＜0.91	100	Non-smooth	98.8	Absent	0	Un-upper	0	198.8	0.26973	≤55	0	Un-upper	0	Absent	77.8	77.8	0.0639277
00373	0	Female	56	70.7692	middle	0	≤1	31.3	102.069	0.149681	＞40	55	＜0.91	100	Non-smooth	98.8	Absent	0	Un-upper	0	253.8	0.454307	＞55	66.5	Un-upper	0	Absent	77.8	144.3	0.139649
00374	0	Female	38	43.0769	middle	0	≤1	31.3	74.3769	0.0818281	≤40	0	≥0.91	0	Non-smooth	98.8	Absent	0	Un-upper	0	98.8	0.0830252	≤55	0	Un-upper	0	Present	0	0	0
00375	0	Male	52	64.6154	upper	72	≤1	31.3	167.915	0.57835	＞40	55	≥0.91	0	Non-smooth	98.8	Absent	0	Upper	71.8	225.6	0.353242	≤55	0	Upper	100	Present	0	100	0.0821693
00376	0	Female	62	80	middle	0	＞1	0	80	0.0885848	＞40	55	≥0.91	0	Non-smooth	98.8	Absent	0	Un-upper	0	153.8	0.164444	＞55	66.5	Un-upper	0	Present	0	66.5	0.0546426
00377	0	Female	27	26.1538	middle	0	≤1	31.3	57.4538	0.0614933	≤40	0	＜0.91	100	Non-smooth	98.8	Absent	0	Un-upper	0	198.8	0.26973	≤55	0	Un-upper	0	Present	0	0	0
00378	0	Female	39	44.6154	upper	72	＞1	0	116.615	0.210616	≤40	0	≥0.91	0	Non-smooth	98.8	Absent	0	Upper	71.8	170.6	0.195556	≤55	0	Upper	100	Absent	77.8	177.8	0.198421
00379	0	Female	35	38.4615	middle	0	＞1	0	38.4615	0.0386721	≤40	0	≥0.91	0	Non-smooth	98.8	Absent	0	Un-upper	0	98.8	0.0830252	≤55	0	Un-upper	0	Absent	77.8	77.8	0.0639277
00380	0	Female	24	21.5385	middle	0	≤1	31.3	52.8385	0.0559474	≤40	0	＜0.91	100	Non-smooth	98.8	Absent	0	Un-upper	0	198.8	0.26973	≤55	0	Un-upper	0	Present	0	0	0
00381	0	Female	40	46.1538	middle	0	≤1	31.3	77.4538	0.0855253	≤40	0	＜0.91	100	Non-smooth	98.8	Absent	0	Un-upper	0	198.8	0.26973	≤55	0	Un-upper	0	Present	0	0	0
00382	0	Female	55	69.2308	lower	12.5	＞1	0	81.7308	0.0906645	＞40	55	≥0.91	0	Non-smooth	98.8	Absent	0	Un-upper	0	153.8	0.164444	≤55	0	Un-upper	0	Present	0	0	0
00383	0	Female	49	60	middle	0	≤1	31.3	91.3	0.107115	＞40	55	＜0.91	100	Non-smooth	98.8	Absent	0	Un-upper	0	253.8	0.454307	≤55	0	Un-upper	0	Present	0	0	0
00384	0	Male	38	43.0769	middle	0	＞1	0	43.0769	0.0442179	≤40	0	≥0.91	0	Non-smooth	98.8	Absent	0	Un-upper	0	98.8	0.0830252	≤55	0	Un-upper	0	Present	0	0	0
00385	0	Male	42	49.2308	middle	0	＞1	0	49.2308	0.0516124	＞40	55	≥0.91	0	Non-smooth	98.8	Absent	0	Un-upper	0	153.8	0.164444	≤55	0	Un-upper	0	Absent	77.8	77.8	0.0639277
00386	0	Female	43	50.7692	upper	72	＞1	0	122.769	0.246604	＞40	55	≥0.91	0	Non-smooth	98.8	Absent	0	Upper	71.8	225.6	0.353242	≤55	0	Upper	100	Present	0	100	0.0821693
00387	0	Male	44	52.3077	middle	0	＞1	0	52.3077	0.0553096	＞40	55	≥0.91	0	Smooth	0	Present	60	Un-upper	0	115	0.0966387	≤55	0	Un-upper	0	Absent	77.8	77.8	0.0639277
00388	0	Female	43	50.7692	lower	12.5	≤1	31.3	94.5692	0.120036	＞40	55	≥0.91	0	Non-smooth	98.8	Absent	0	Un-upper	0	153.8	0.164444	≤55	0	Un-upper	0	Present	0	0	0
00389	0	Male	52	64.6154	lower	12.5	≤1	31.3	108.415	0.174764	＞40	55	≥0.91	0	Non-smooth	98.8	Absent	0	Un-upper	0	153.8	0.164444	≤55	0	Un-upper	0	Present	0	0	0
00390	0	Female	34	36.9231	middle	0	＞1	0	36.9231	0.0368235	≤40	0	≥0.91	0	Non-smooth	98.8	Absent	0	Un-upper	0	98.8	0.0830252	≤55	0	Un-upper	0	Present	0	0	0
00391	0	Male	49	60	middle	0	＞1	0	60	0.0645527	＞40	55	≥0.91	0	Non-smooth	98.8	Absent	0	Un-upper	0	153.8	0.164444	≤55	0	Un-upper	0	Present	0	0	0
00392	0	Female	39	44.6154	middle	0	≤1	31.3	75.9154	0.0836767	≤40	0	＜0.91	100	Non-smooth	98.8	Absent	0	Un-upper	0	198.8	0.26973	≤55	0	Un-upper	0	Present	0	0	0
00393	0	Female	60	76.9231	middle	0	＞1	0	76.9231	0.0848875	＞40	55	≥0.91	0	Non-smooth	98.8	Absent	0	Un-upper	0	153.8	0.164444	＞55	66.5	Un-upper	0	Present	0	66.5	0.0546426
00394	0	Male	51	63.0769	upper	72	＞1	0	135.077	0.323533	＞40	55	≥0.91	0	Smooth	0	Absent	0	Upper	71.8	126.8	0.114444	≤55	0	Upper	100	Present	0	100	0.0821693
00395	0	Female	35	38.4615	middle	0	＞1	0	38.4615	0.0386721	≤40	0	≥0.91	0	Non-smooth	98.8	Absent	0	Un-upper	0	98.8	0.0830252	≤55	0	Un-upper	0	Present	0	0	0
00396	0	Male	55	69.2308	lower	12.5	≤1	31.3	113.031	0.193007	＞40	55	＜0.91	100	Non-smooth	98.8	Absent	0	Un-upper	0	253.8	0.454307	≤55	0	Un-upper	0	Absent	77.8	77.8	0.0639277
00397	0	Female	32	33.8462	middle	0	≤1	31.3	65.1462	0.0707364	≤40	0	＜0.91	100	Non-smooth	98.8	Absent	0	Un-upper	0	198.8	0.26973	≤55	0	Un-upper	0	Present	0	0	0
00398	0	Female	26	24.6154	middle	0	≤1	31.3	55.9154	0.0596447	≤40	0	＜0.91	100	Non-smooth	98.8	Absent	0	Un-upper	0	198.8	0.26973	≤55	0	Un-upper	0	Present	0	0	0
00399	0	Male	46	55.3846	middle	0	≤1	31.3	86.6846	0.096617	＞40	55	≥0.91	0	Non-smooth	98.8	Absent	0	Un-upper	0	153.8	0.164444	≤55	0	Un-upper	0	Present	0	0	0
00400	0	Female	42	49.2308	upper	72	＞1	0	121.231	0.237607	＞40	55	≥0.91	0	Non-smooth	98.8	Absent	0	Upper	71.8	225.6	0.353242	≤55	0	Upper	100	Present	0	100	0.0821693
00401	0	Female	29	29.2308	upper	72	≤1	31.3	132.531	0.304672	≤40	0	≥0.91	0	Non-smooth	98.8	Absent	0	Upper	71.8	170.6	0.195556	≤55	0	Upper	100	Absent	77.8	177.8	0.198421
00403	0	Female	46	55.3846	middle	0	＞1	0	55.3846	0.0590069	＞40	55	≥0.91	0	Non-smooth	98.8	Absent	0	Un-upper	0	153.8	0.164444	≤55	0	Un-upper	0	Absent	77.8	77.8	0.0639277
00404	0	Female	30	30.7692	lower	12.5	＞1	0	43.2692	0.044449	≤40	0	≥0.91	0	Non-smooth	98.8	Absent	0	Un-upper	0	98.8	0.0830252	≤55	0	Un-upper	0	Present	0	0	0
00406	0	Female	56	70.7692	middle	0	＞1	0	70.7692	0.0774931	＞40	55	≥0.91	0	Non-smooth	98.8	Absent	0	Un-upper	0	153.8	0.164444	＞55	66.5	Un-upper	0	Present	0	66.5	0.0546426
00407	0	Female	23	20	upper	72	＞1	0	92	0.109881	≤40	0	≥0.91	0	Non-smooth	98.8	Absent	0	Upper	71.8	170.6	0.195556	≤55	0	Upper	100	Absent	77.8	177.8	0.198421
00408	0	Female	56	70.7692	middle	0	＞1	0	70.7692	0.0774931	＞40	55	≥0.91	0	Non-smooth	98.8	Absent	0	Un-upper	0	153.8	0.164444	＞55	66.5	Un-upper	0	Present	0	66.5	0.0546426
00409	0	Male	43	50.7692	upper	72	＞1	0	122.769	0.246604	＞40	55	≥0.91	0	Smooth	0	Absent	0	Upper	71.8	126.8	0.114444	≤55	0	Upper	100	Absent	77.8	177.8	0.198421
00410	0	Male	29	29.2308	lower	12.5	＞1	0	41.7308	0.0426004	≤40	0	≥0.91	0	Non-smooth	98.8	Absent	0	Un-upper	0	98.8	0.0830252	≤55	0	Un-upper	0	Present	0	0	0
00411	0	Male	38	43.0769	middle	0	≤1	31.3	74.3769	0.0818281	≤40	0	≥0.91	0	Non-smooth	98.8	Absent	0	Un-upper	0	98.8	0.0830252	≤55	0	Un-upper	0	Present	0	0	0
00412	0	Male	26	24.6154	lower	12.5	＞1	0	37.1154	0.0370545	≤40	0	≥0.91	0	Non-smooth	98.8	Absent	0	Un-upper	0	98.8	0.0830252	≤55	0	Un-upper	0	Present	0	0	0
00413	0	Female	44	52.3077	upper	72	＞1	0	124.308	0.255601	＞40	55	≥0.91	0	Non-smooth	98.8	Absent	0	Upper	71.8	225.6	0.353242	≤55	0	Upper	100	Absent	77.8	177.8	0.198421
00414	0	Female	51	63.0769	upper	72	≤1	31.3	166.377	0.565943	＞40	55	≥0.91	0	Non-smooth	98.8	Absent	0	Upper	71.8	225.6	0.353242	≤55	0	Upper	100	Present	0	100	0.0821693
00415	0	Male	32	33.8462	upper	72	≤1	31.3	137.146	0.33886	≤40	0	≥0.91	0	Non-smooth	98.8	Absent	0	Upper	71.8	170.6	0.195556	≤55	0	Upper	100	Present	0	100	0.0821693
00416	0	Female	43	50.7692	middle	0	＞1	0	50.7692	0.053461	＞40	55	≥0.91	0	Non-smooth	98.8	Absent	0	Un-upper	0	153.8	0.164444	≤55	0	Un-upper	0	Present	0	0	0
00417	0	Female	34	36.9231	lower	12.5	≤1	31.3	80.7231	0.0894536	≤40	0	＜0.91	100	Non-smooth	98.8	Absent	0	Un-upper	0	198.8	0.26973	≤55	0	Un-upper	0	Present	0	0	0
00418	0	Female	24	21.5385	lower	12.5	＞1	0	34.0385	0.0333573	≤40	0	≥0.91	0	Non-smooth	98.8	Absent	0	Un-upper	0	98.8	0.0830252	≤55	0	Un-upper	0	Present	0	0	0
00419	0	Female	33	35.3846	upper	72	＞1	0	107.385	0.17069	≤40	0	＜0.91	100	Non-smooth	98.8	Absent	0	Upper	71.8	270.6	0.516606	≤55	0	Upper	100	Present	0	100	0.0821693
00421	0	Male	46	55.3846	lower	12.5	＞1	0	67.8846	0.0740269	＞40	55	≥0.91	0	Non-smooth	98.8	Absent	0	Un-upper	0	153.8	0.164444	≤55	0	Un-upper	0	Present	0	0	0
00422	0	Female	51	63.0769	middle	0	≤1	31.3	94.3769	0.119276	＞40	55	＜0.91	100	Non-smooth	98.8	Absent	0	Un-upper	0	253.8	0.454307	≤55	0	Un-upper	0	Present	0	0	0
00423	0	Male	40	46.1538	lower	12.5	＞1	0	58.6538	0.0629352	≤40	0	≥0.91	0	Non-smooth	98.8	Absent	0	Un-upper	0	98.8	0.0830252	≤55	0	Un-upper	0	Present	0	0	0
00424	0	Female	36	40	middle	0	＞1	0	40	0.0405207	≤40	0	≥0.91	0	Non-smooth	98.8	Absent	0	Un-upper	0	98.8	0.0830252	≤55	0	Un-upper	0	Present	0	0	0
00425	0	Male	55	69.2308	middle	0	＞1	0	69.2308	0.0756444	＞40	55	≥0.91	0	Non-smooth	98.8	Absent	0	Un-upper	0	153.8	0.164444	≤55	0	Un-upper	0	Present	0	0	0
00426	0	Male	42	49.2308	upper	72	＞1	0	121.231	0.237607	＞40	55	≥0.91	0	Non-smooth	98.8	Absent	0	Upper	71.8	225.6	0.353242	≤55	0	Upper	100	Present	0	100	0.0821693
00427	0	Female	40	46.1538	middle	0	＞1	0	46.1538	0.0479152	≤40	0	≥0.91	0	Non-smooth	98.8	Absent	0	Un-upper	0	98.8	0.0830252	≤55	0	Un-upper	0	Present	0	0	0
00428	0	Female	36	40	middle	0	＞1	0	40	0.0405207	≤40	0	≥0.91	0	Non-smooth	98.8	Absent	0	Un-upper	0	98.8	0.0830252	≤55	0	Un-upper	0	Present	0	0	0
00429	0	Female	41	47.6923	lower	12.5	≤1	31.3	91.4923	0.107875	＞40	55	＜0.91	100	Non-smooth	98.8	Absent	0	Un-upper	0	253.8	0.454307	≤55	0	Un-upper	0	Absent	77.8	77.8	0.0639277
00430	0	Male	30	30.7692	upper	72	≤1	31.3	134.069	0.316068	≤40	0	＜0.91	100	Non-smooth	98.8	Absent	0	Upper	71.8	270.6	0.516606	≤55	0	Upper	100	Present	0	100	0.0821693
00431	0	Male	44	52.3077	middle	0	＞1	0	52.3077	0.0553096	＞40	55	≥0.91	0	Non-smooth	98.8	Absent	0	Un-upper	0	153.8	0.164444	≤55	0	Un-upper	0	Absent	77.8	77.8	0.0639277
00432	0	Female	30	30.7692	middle	0	≤1	31.3	62.0692	0.0670391	≤40	0	≥0.91	0	Non-smooth	98.8	Absent	0	Un-upper	0	98.8	0.0830252	≤55	0	Un-upper	0	Absent	77.8	77.8	0.0639277
00433	0	Male	50	61.5385	upper	72	≤1	31.3	164.838	0.553536	＞40	55	＜0.91	100	Non-smooth	98.8	Absent	0	Upper	71.8	325.6	>0.7	≤55	0	Upper	100	Present	0	100	0.0821693
00434	0	Female	28	27.6923	middle	0	≤1	31.3	58.9923	0.0633419	≤40	0	≥0.91	0	Non-smooth	98.8	Absent	0	Un-upper	0	98.8	0.0830252	≤55	0	Un-upper	0	Absent	77.8	77.8	0.0639277
00435	0	Male	45	53.8462	middle	0	≤1	31.3	85.1462	0.0947684	＞40	55	＜0.91	100	Non-smooth	98.8	Absent	0	Un-upper	0	253.8	0.454307	≤55	0	Un-upper	0	Present	0	0	0
00436	0	Female	30	30.7692	middle	0	≤1	31.3	62.0692	0.0670391	≤40	0	＜0.91	100	Non-smooth	98.8	Absent	0	Un-upper	0	198.8	0.26973	≤55	0	Un-upper	0	Absent	77.8	77.8	0.0639277
00437	0	Male	30	30.7692	middle	0	＞1	0	30.7692	0.029429	≤40	0	≥0.91	0	Non-smooth	98.8	Present	60	Un-upper	0	158.8	0.173704	≤55	0	Un-upper	0	Present	0	0	0
00439	0	Female	30	30.7692	lower	12.5	≤1	31.3	74.5692	0.0820592	≤40	0	＜0.91	100	Non-smooth	98.8	Absent	0	Un-upper	0	198.8	0.26973	≤55	0	Un-upper	0	Present	0	0	0
00440	0	Female	50	61.5385	upper	72	≤1	31.3	164.838	0.553536	＞40	55	＜0.91	100	Non-smooth	98.8	Absent	0	Upper	71.8	325.6	>0.7	≤55	0	Upper	100	Present	0	100	0.0821693
00441	0	Female	49	60	lower	12.5	＞1	0	72.5	0.0795728	＞40	55	≥0.91	0	Non-smooth	98.8	Absent	0	Un-upper	0	153.8	0.164444	≤55	0	Un-upper	0	Present	0	0	0
00442	0	Male	45	53.8462	middle	0	＞1	0	53.8462	0.0571583	＞40	55	≥0.91	0	Non-smooth	98.8	Absent	0	Un-upper	0	153.8	0.164444	≤55	0	Un-upper	0	Present	0	0	0
00444	0	Female	46	55.3846	middle	0	≤1	31.3	86.6846	0.096617	＞40	55	≥0.91	0	Non-smooth	98.8	Absent	0	Un-upper	0	153.8	0.164444	≤55	0	Un-upper	0	Present	0	0	0
00445	0	Male	42	49.2308	middle	0	＞1	0	49.2308	0.0516124	＞40	55	＜0.91	100	Non-smooth	98.8	Absent	0	Un-upper	0	253.8	0.454307	≤55	0	Un-upper	0	Present	0	0	0
00446	0	Male	44	52.3077	upper	72	≤1	31.3	155.608	0.479748	＞40	55	＜0.91	100	Non-smooth	98.8	Present	60	Upper	71.8	385.6	>0.7	≤55	0	Upper	100	Present	0	100	0.0821693
00447	0	Female	30	30.7692	middle	0	≤1	31.3	62.0692	0.0670391	≤40	0	≥0.91	0	Non-smooth	98.8	Absent	0	Un-upper	0	98.8	0.0830252	≤55	0	Un-upper	0	Present	0	0	0
00448	0	Male	42	49.2308	lower	12.5	＞1	0	61.7308	0.0666324	＞40	55	≥0.91	0	Non-smooth	98.8	Absent	0	Un-upper	0	153.8	0.164444	≤55	0	Un-upper	0	Present	0	0	0
00449	0	Male	42	49.2308	middle	0	≤1	31.3	80.5308	0.0892226	＞40	55	＜0.91	100	Non-smooth	98.8	Absent	0	Un-upper	0	253.8	0.454307	≤55	0	Un-upper	0	Absent	77.8	77.8	0.0639277
00450	0	Male	37	41.5385	upper	72	＞1	0	113.538	0.195014	≤40	0	≥0.91	0	Non-smooth	98.8	Absent	0	Upper	71.8	170.6	0.195556	≤55	0	Upper	100	Present	0	100	0.0821693
00451	0	Female	46	55.3846	upper	72	≤1	31.3	158.685	0.503908	＞40	55	≥0.91	0	Non-smooth	98.8	Absent	0	Upper	71.8	225.6	0.353242	≤55	0	Upper	100	Present	0	100	0.0821693
00452	0	Male	36	40	middle	0	＞1	0	40	0.0405207	≤40	0	≥0.91	0	Non-smooth	98.8	Absent	0	Un-upper	0	98.8	0.0830252	≤55	0	Un-upper	0	Present	0	0	0
00453	0	Male	33	35.3846	upper	72	＞1	0	107.385	0.17069	≤40	0	≥0.91	0	Non-smooth	98.8	Absent	0	Upper	71.8	170.6	0.195556	≤55	0	Upper	100	Present	0	100	0.0821693
00454	0	Male	46	55.3846	upper	72	≤1	31.3	158.685	0.503908	＞40	55	≥0.91	0	Non-smooth	98.8	Absent	0	Upper	71.8	225.6	0.353242	≤55	0	Upper	100	Absent	77.8	177.8	0.198421
00455	0	Male	34	36.9231	middle	0	＞1	0	36.9231	0.0368235	≤40	0	≥0.91	0	Non-smooth	98.8	Absent	0	Un-upper	0	98.8	0.0830252	≤55	0	Un-upper	0	Present	0	0	0
00456	0	Male	43	50.7692	middle	0	≤1	31.3	82.0692	0.0910712	＞40	55	＜0.91	100	Non-smooth	98.8	Absent	0	Un-upper	0	253.8	0.454307	≤55	0	Un-upper	0	Absent	77.8	77.8	0.0639277
00457	0	Female	35	38.4615	upper	72	＞1	0	110.462	0.182852	≤40	0	≥0.91	0	Non-smooth	98.8	Absent	0	Upper	71.8	170.6	0.195556	≤55	0	Upper	100	Absent	77.8	177.8	0.198421
00458	0	Female	40	46.1538	lower	12.5	≤1	31.3	89.9538	0.101794	≤40	0	＜0.91	100	Non-smooth	98.8	Absent	0	Un-upper	0	198.8	0.26973	≤55	0	Un-upper	0	Present	0	0	0
00459	0	Male	43	50.7692	upper	72	≤1	31.3	154.069	0.467728	＞40	55	≥0.91	0	Non-smooth	98.8	Absent	0	Upper	71.8	225.6	0.353242	≤55	0	Upper	100	Present	0	100	0.0821693
00460	0	Male	45	53.8462	lower	12.5	≤1	31.3	97.6462	0.132198	＞40	55	≥0.91	0	Non-smooth	98.8	Absent	0	Un-upper	0	153.8	0.164444	≤55	0	Un-upper	0	Present	0	0	0
00461	0	Male	42	49.2308	middle	0	≤1	31.3	80.5308	0.0892226	＞40	55	＜0.91	100	Non-smooth	98.8	Absent	0	Un-upper	0	253.8	0.454307	≤55	0	Un-upper	0	Present	0	0	0
00462	0	Male	31	32.3077	middle	0	≤1	31.3	63.6077	0.0688877	≤40	0	＜0.91	100	Non-smooth	98.8	Absent	0	Un-upper	0	198.8	0.26973	≤55	0	Un-upper	0	Present	0	0	0
00463	0	Female	33	35.3846	middle	0	＞1	0	35.3846	0.0349748	≤40	0	≥0.91	0	Non-smooth	98.8	Absent	0	Un-upper	0	98.8	0.0830252	≤55	0	Un-upper	0	Present	0	0	0
00464	0	Male	35	38.4615	upper	72	＞1	0	110.462	0.182852	≤40	0	≥0.91	0	Non-smooth	98.8	Absent	0	Upper	71.8	170.6	0.195556	≤55	0	Upper	100	Present	0	100	0.0821693
00465	0	Female	49	60	middle	0	≤1	31.3	91.3	0.107115	＞40	55	＜0.91	100	Non-smooth	98.8	Absent	0	Un-upper	0	253.8	0.454307	≤55	0	Un-upper	0	Present	0	0	0
00466	0	Female	44	52.3077	lower	12.5	＞1	0	64.8077	0.0703297	＞40	55	≥0.91	0	Non-smooth	98.8	Absent	0	Un-upper	0	153.8	0.164444	≤55	0	Un-upper	0	Present	0	0	0
00467	0	Female	37	41.5385	upper	72	＞1	0	113.538	0.195014	≤40	0	≥0.91	0	Non-smooth	98.8	Absent	0	Upper	71.8	170.6	0.195556	≤55	0	Upper	100	Present	0	100	0.0821693
00468	0	Female	37	41.5385	middle	0	＞1	0	41.5385	0.0423693	≤40	0	≥0.91	0	Non-smooth	98.8	Absent	0	Un-upper	0	98.8	0.0830252	≤55	0	Un-upper	0	Absent	77.8	77.8	0.0639277
00469	0	Male	47	56.9231	middle	0	≤1	31.3	88.2231	0.0984656	＞40	55	≥0.91	0	Non-smooth	98.8	Absent	0	Un-upper	0	153.8	0.164444	≤55	0	Un-upper	0	Absent	77.8	77.8	0.0639277
00473	0	Female	60	76.9231	upper	72	＞1	0	148.923	0.427524	＞40	55	≥0.91	0	Non-smooth	98.8	Absent	0	Upper	71.8	225.6	0.353242	＞55	66.5	Upper	100	Present	0	166.5	0.178596
00474	0	Female	46	55.3846	middle	0	＞1	0	55.3846	0.0590069	＞40	55	≥0.91	0	Non-smooth	98.8	Absent	0	Un-upper	0	153.8	0.164444	≤55	0	Un-upper	0	Present	0	0	0
00475	0	Male	43	50.7692	upper	72	＞1	0	122.769	0.246604	＞40	55	≥0.91	0	Non-smooth	98.8	Absent	0	Upper	71.8	225.6	0.353242	≤55	0	Upper	100	Present	0	100	0.0821693
00476	0	Male	46	55.3846	middle	0	＞1	0	55.3846	0.0590069	＞40	55	≥0.91	0	Non-smooth	98.8	Absent	0	Un-upper	0	153.8	0.164444	≤55	0	Un-upper	0	Present	0	0	0
00477	0	Female	25	23.0769	lower	12.5	≤1	31.3	66.8769	0.0728161	≤40	0	＜0.91	100	Non-smooth	98.8	Absent	0	Un-upper	0	198.8	0.26973	≤55	0	Un-upper	0	Present	0	0	0
00478	0	Female	46	55.3846	middle	0	＞1	0	55.3846	0.0590069	＞40	55	≥0.91	0	Smooth	0	Absent	0	Un-upper	0	55	0.0462185	≤55	0	Un-upper	0	Present	0	0	0
00479	0	Female	30	30.7692	middle	0	≤1	31.3	62.0692	0.0670391	≤40	0	＜0.91	100	Non-smooth	98.8	Absent	0	Un-upper	0	198.8	0.26973	≤55	0	Un-upper	0	Present	0	0	0
00480	0	Female	36	40	middle	0	＞1	0	40	0.0405207	≤40	0	≥0.91	0	Non-smooth	98.8	Absent	0	Un-upper	0	98.8	0.0830252	≤55	0	Un-upper	0	Present	0	0	0
00481	0	Male	28	27.6923	upper	72	＞1	0	99.6923	0.140286	≤40	0	≥0.91	0	Non-smooth	98.8	Absent	0	Upper	71.8	170.6	0.195556	≤55	0	Upper	100	Present	0	100	0.0821693
00482	0	Female	36	40	middle	0	≤1	31.3	71.3	0.0781308	≤40	0	≥0.91	0	Non-smooth	98.8	Absent	0	Un-upper	0	98.8	0.0830252	≤55	0	Un-upper	0	Absent	77.8	77.8	0.0639277
00483	0	Female	30	30.7692	lower	12.5	＞1	0	43.2692	0.044449	≤40	0	≥0.91	0	Non-smooth	98.8	Present	60	Un-upper	0	158.8	0.173704	≤55	0	Un-upper	0	Present	0	0	0
00484	0	Female	55	69.2308	middle	0	≤1	31.3	100.531	0.1436	＞40	55	≥0.91	0	Non-smooth	98.8	Absent	0	Un-upper	0	153.8	0.164444	≤55	0	Un-upper	0	Present	0	0	0
00485	0	Male	49	60	middle	0	≤1	31.3	91.3	0.107115	＞40	55	≥0.91	0	Smooth	0	Absent	0	Un-upper	0	55	0.0462185	≤55	0	Un-upper	0	Present	0	0	0
00486	0	Female	44	52.3077	upper	72	＞1	0	124.308	0.255601	＞40	55	≥0.91	0	Non-smooth	98.8	Absent	0	Upper	71.8	225.6	0.353242	≤55	0	Upper	100	Present	0	100	0.0821693
00487	0	Female	45	53.8462	middle	0	＞1	0	53.8462	0.0571583	＞40	55	≥0.91	0	Non-smooth	98.8	Present	60	Un-upper	0	213.8	0.312969	≤55	0	Un-upper	0	Absent	77.8	77.8	0.0639277
00488	0	Female	32	33.8462	upper	72	≤1	31.3	137.146	0.33886	≤40	0	≥0.91	0	Non-smooth	98.8	Absent	0	Upper	71.8	170.6	0.195556	≤55	0	Upper	100	Absent	77.8	177.8	0.198421
00490	0	Female	36	40	upper	72	≤1	31.3	143.3	0.384444	≤40	0	≥0.91	0	Non-smooth	98.8	Absent	0	Upper	71.8	170.6	0.195556	≤55	0	Upper	100	Absent	77.8	177.8	0.198421
00492	0	Female	64	83.0769	upper	72	＞1	0	155.077	0.475601	＞40	55	≥0.91	0	Non-smooth	98.8	Absent	0	Upper	71.8	225.6	0.353242	＞55	66.5	Upper	100	Absent	77.8	244.3	0.389935
00493	0	Female	28	27.6923	upper	72	≤1	31.3	130.992	0.294692	≤40	0	≥0.91	0	Non-smooth	98.8	Present	60	Upper	71.8	230.6	0.370307	≤55	0	Upper	100	Absent	77.8	177.8	0.198421
00494	0	Female	23	20	upper	72	≤1	31.3	123.3	0.249708	≤40	0	≥0.91	0	Non-smooth	98.8	Absent	0	Upper	71.8	170.6	0.195556	≤55	0	Upper	100	Absent	77.8	177.8	0.198421
00495	0	Female	33	35.3846	upper	72	＞1	0	107.385	0.17069	≤40	0	≥0.91	0	Non-smooth	98.8	Absent	0	Upper	71.8	170.6	0.195556	≤55	0	Upper	100	Absent	77.8	177.8	0.198421
00496	0	Female	31	32.3077	upper	72	＞1	0	104.308	0.158528	≤40	0	≥0.91	0	Non-smooth	98.8	Absent	0	Upper	71.8	170.6	0.195556	≤55	0	Upper	100	Absent	77.8	177.8	0.198421
00497	0	Female	43	50.7692	upper	72	＞1	0	122.769	0.246604	＞40	55	≥0.91	0	Non-smooth	98.8	Present	60	Upper	71.8	285.6	0.570758	≤55	0	Upper	100	Absent	77.8	177.8	0.198421
00498	0	Female	25	23.0769	upper	72	＞1	0	95.0769	0.122043	≤40	0	≥0.91	0	Non-smooth	98.8	Present	60	Upper	71.8	230.6	0.370307	≤55	0	Upper	100	Absent	77.8	177.8	0.198421
00499	0	Female	29	29.2308	middle	0	≤1	31.3	60.5308	0.0651905	≤40	0	＜0.91	100	Non-smooth	98.8	Absent	0	Un-upper	0	198.8	0.26973	≤55	0	Un-upper	0	Absent	77.8	77.8	0.0639277
00500	0	Male	63	81.5385	middle	0	＞1	0	81.5385	0.0904334	＞40	55	≥0.91	0	Non-smooth	98.8	Absent	0	Un-upper	0	153.8	0.164444	＞55	66.5	Un-upper	0	Absent	77.8	144.3	0.139649
00501	0	Male	39	44.6154	upper	72	＞1	0	116.615	0.210616	≤40	0	≥0.91	0	Non-smooth	98.8	Absent	0	Upper	71.8	170.6	0.195556	≤55	0	Upper	100	Absent	77.8	177.8	0.198421
00503	0	Male	32	33.8462	middle	0	≤1	31.3	65.1462	0.0707364	≤40	0	＜0.91	100	Non-smooth	98.8	Absent	0	Un-upper	0	198.8	0.26973	≤55	0	Un-upper	0	Absent	77.8	77.8	0.0639277
00504	0	Male	37	41.5385	upper	72	＞1	0	113.538	0.195014	≤40	0	≥0.91	0	Non-smooth	98.8	Absent	0	Upper	71.8	170.6	0.195556	≤55	0	Upper	100	Absent	77.8	177.8	0.198421
00505	0	Female	38	43.0769	lower	12.5	＞1	0	55.5769	0.059238	≤40	0	≥0.91	0	Non-smooth	98.8	Absent	0	Un-upper	0	98.8	0.0830252	≤55	0	Un-upper	0	Absent	77.8	77.8	0.0639277
00507	0	Male	32	33.8462	lower	12.5	＞1	0	46.3462	0.0481462	≤40	0	≥0.91	0	Non-smooth	98.8	Absent	0	Un-upper	0	98.8	0.0830252	≤55	0	Un-upper	0	Absent	77.8	77.8	0.0639277
00508	0	Male	32	33.8462	middle	0	≤1	31.3	65.1462	0.0707364	≤40	0	≥0.91	0	Smooth	0	Absent	0	Un-upper	0	0	0	≤55	0	Un-upper	0	Absent	77.8	77.8	0.0639277
00509	0	Female	41	47.6923	upper	72	＞1	0	119.692	0.22861	＞40	55	≥0.91	0	Non-smooth	98.8	Absent	0	Upper	71.8	225.6	0.353242	≤55	0	Upper	100	Absent	77.8	177.8	0.198421
00510	0	Female	40	46.1538	lower	12.5	＞1	0	58.6538	0.0629352	≤40	0	≥0.91	0	Non-smooth	98.8	Present	60	Un-upper	0	158.8	0.173704	≤55	0	Un-upper	0	Absent	77.8	77.8	0.0639277
00511	0	Male	37	41.5385	upper	72	≤1	31.3	144.838	0.39584	≤40	0	＜0.91	100	Non-smooth	98.8	Absent	0	Upper	71.8	270.6	0.516606	≤55	0	Upper	100	Absent	77.8	177.8	0.198421
00512	0	Male	33	35.3846	middle	0	≤1	31.3	66.6846	0.072585	≤40	0	≥0.91	0	Non-smooth	98.8	Absent	0	Un-upper	0	98.8	0.0830252	≤55	0	Un-upper	0	Absent	77.8	77.8	0.0639277
00513	0	Male	43	50.7692	upper	72	＞1	0	122.769	0.246604	＞40	55	≥0.91	0	Non-smooth	98.8	Present	60	Upper	71.8	285.6	0.570758	≤55	0	Upper	100	Absent	77.8	177.8	0.198421
00514	0	Male	48	58.4615	middle	0	≤1	31.3	89.7615	0.101034	＞40	55	≥0.91	0	Non-smooth	98.8	Absent	0	Un-upper	0	153.8	0.164444	≤55	0	Un-upper	0	Absent	77.8	77.8	0.0639277
00515	0	Female	35	38.4615	middle	0	＞1	0	38.4615	0.0386721	≤40	0	≥0.91	0	Non-smooth	98.8	Absent	0	Un-upper	0	98.8	0.0830252	≤55	0	Un-upper	0	Absent	77.8	77.8	0.0639277
00516	0	Female	33	35.3846	middle	0	＞1	0	35.3846	0.0349748	≤40	0	≥0.91	0	Non-smooth	98.8	Absent	0	Un-upper	0	98.8	0.0830252	≤55	0	Un-upper	0	Absent	77.8	77.8	0.0639277
00517	0	Male	58	73.8462	middle	0	≤1	31.3	105.146	0.161843	＞40	55	≥0.91	0	Non-smooth	98.8	Absent	0	Un-upper	0	153.8	0.164444	＞55	66.5	Un-upper	0	Absent	77.8	144.3	0.139649
00519	0	Male	31	32.3077	middle	0	＞1	0	32.3077	0.0312776	≤40	0	≥0.91	0	Non-smooth	98.8	Present	60	Un-upper	0	158.8	0.173704	≤55	0	Un-upper	0	Absent	77.8	77.8	0.0639277
00520	0	Female	31	32.3077	upper	72	≤1	31.3	135.608	0.327464	≤40	0	＜0.91	100	Non-smooth	98.8	Absent	0	Upper	71.8	270.6	0.516606	≤55	0	Upper	100	Absent	77.8	177.8	0.198421
00521	0	Female	38	43.0769	upper	72	＞1	0	115.077	0.201619	≤40	0	≥0.91	0	Non-smooth	98.8	Present	60	Upper	71.8	230.6	0.370307	≤55	0	Upper	100	Absent	77.8	177.8	0.198421
00522	0	Female	37	41.5385	middle	0	＞1	0	41.5385	0.0423693	≤40	0	≥0.91	0	Non-smooth	98.8	Absent	0	Un-upper	0	98.8	0.0830252	≤55	0	Un-upper	0	Absent	77.8	77.8	0.0639277
00523	0	Male	31	32.3077	middle	0	≤1	31.3	63.6077	0.0688877	≤40	0	≥0.91	0	Non-smooth	98.8	Absent	0	Un-upper	0	98.8	0.0830252	≤55	0	Un-upper	0	Absent	77.8	77.8	0.0639277
00525	0	Female	33	35.3846	upper	72	＞1	0	107.385	0.17069	≤40	0	＜0.91	100	Non-smooth	98.8	Absent	0	Upper	71.8	270.6	0.516606	≤55	0	Upper	100	Absent	77.8	177.8	0.198421
00526	0	Female	33	35.3846	upper	72	＞1	0	107.385	0.17069	≤40	0	≥0.91	0	Non-smooth	98.8	Present	60	Upper	71.8	230.6	0.370307	≤55	0	Upper	100	Absent	77.8	177.8	0.198421
00527	0	Female	39	44.6154	upper	72	＞1	0	116.615	0.210616	≤40	0	≥0.91	0	Non-smooth	98.8	Absent	0	Upper	71.8	170.6	0.195556	≤55	0	Upper	100	Absent	77.8	177.8	0.198421
00528	0	Female	47	56.9231	lower	12.5	≤1	31.3	100.723	0.14436	＞40	55	＜0.91	100	Non-smooth	98.8	Absent	0	Un-upper	0	253.8	0.454307	≤55	0	Un-upper	0	Absent	77.8	77.8	0.0639277
00529	0	Male	46	55.3846	lower	12.5	＞1	0	67.8846	0.0740269	＞40	55	≥0.91	0	Non-smooth	98.8	Present	60	Un-upper	0	213.8	0.312969	≤55	0	Un-upper	0	Absent	77.8	77.8	0.0639277
00530	0	Female	36	40	middle	0	≤1	31.3	71.3	0.0781308	≤40	0	＜0.91	100	Non-smooth	98.8	Absent	0	Un-upper	0	198.8	0.26973	≤55	0	Un-upper	0	Absent	77.8	77.8	0.0639277
00531	0	Male	41	47.6923	upper	72	＞1	0	119.692	0.22861	＞40	55	≥0.91	0	Non-smooth	98.8	Absent	0	Upper	71.8	225.6	0.353242	≤55	0	Upper	100	Absent	77.8	177.8	0.198421
00532	0	Female	35	38.4615	lower	12.5	＞1	0	50.9615	0.0536921	≤40	0	≥0.91	0	Non-smooth	98.8	Present	60	Un-upper	0	158.8	0.173704	≤55	0	Un-upper	0	Absent	77.8	77.8	0.0639277
00533	0	Male	37	41.5385	upper	72	≤1	31.3	144.838	0.39584	≤40	0	＜0.91	100	Non-smooth	98.8	Absent	0	Upper	71.8	270.6	0.516606	≤55	0	Upper	100	Absent	77.8	177.8	0.198421
00535	0	Female	47	56.9231	lower	12.5	≤1	31.3	100.723	0.14436	＞40	55	≥0.91	0	Non-smooth	98.8	Absent	0	Un-upper	0	153.8	0.164444	≤55	0	Un-upper	0	Absent	77.8	77.8	0.0639277
00536	0	Female	52	64.6154	upper	72	≤1	31.3	167.915	0.57835	＞40	55	＜0.91	100	Non-smooth	98.8	Absent	0	Upper	71.8	325.6	>0.7	≤55	0	Upper	100	Absent	77.8	177.8	0.198421
00537	0	Female	28	27.6923	upper	72	≤1	31.3	130.992	0.294692	≤40	0	＜0.91	100	Non-smooth	98.8	Absent	0	Upper	71.8	270.6	0.516606	≤55	0	Upper	100	Absent	77.8	177.8	0.198421
00538	0	Female	38	43.0769	middle	0	＞1	0	43.0769	0.0442179	≤40	0	≥0.91	0	Non-smooth	98.8	Absent	0	Un-upper	0	98.8	0.0830252	≤55	0	Un-upper	0	Absent	77.8	77.8	0.0639277
00539	0	Female	46	55.3846	middle	0	＞1	0	55.3846	0.0590069	＞40	55	≥0.91	0	Non-smooth	98.8	Absent	0	Un-upper	0	153.8	0.164444	≤55	0	Un-upper	0	Absent	77.8	77.8	0.0639277
00540	0	Male	30	30.7692	lower	12.5	＞1	0	43.2692	0.044449	≤40	0	≥0.91	0	Non-smooth	98.8	Present	60	Un-upper	0	158.8	0.173704	≤55	0	Un-upper	0	Absent	77.8	77.8	0.0639277
00541	0	Female	39	44.6154	upper	72	＞1	0	116.615	0.210616	≤40	0	≥0.91	0	Non-smooth	98.8	Absent	0	Upper	71.8	170.6	0.195556	≤55	0	Upper	100	Absent	77.8	177.8	0.198421
00542	0	Male	42	49.2308	lower	12.5	≤1	31.3	93.0308	0.113956	＞40	55	≥0.91	0	Non-smooth	98.8	Absent	0	Un-upper	0	153.8	0.164444	≤55	0	Un-upper	0	Absent	77.8	77.8	0.0639277
00543	0	Female	27	26.1538	lower	12.5	＞1	0	38.6538	0.0389032	≤40	0	≥0.91	0	Non-smooth	98.8	Present	60	Un-upper	0	158.8	0.173704	≤55	0	Un-upper	0	Absent	77.8	77.8	0.0639277
00544	0	Female	42	49.2308	lower	12.5	≤1	31.3	93.0308	0.113956	＞40	55	＜0.91	100	Non-smooth	98.8	Absent	0	Un-upper	0	253.8	0.454307	≤55	0	Un-upper	0	Absent	77.8	77.8	0.0639277
00545	0	Female	36	40	upper	72	＞1	0	112	0.188933	≤40	0	≥0.91	0	Non-smooth	98.8	Absent	0	Upper	71.8	170.6	0.195556	≤55	0	Upper	100	Absent	77.8	177.8	0.198421
00546	0	Female	57	72.3077	middle	0	≤1	31.3	103.608	0.155762	＞40	55	＜0.91	100	Non-smooth	98.8	Absent	0	Un-upper	0	253.8	0.454307	＞55	66.5	Un-upper	0	Absent	77.8	144.3	0.139649
00548	0	Female	29	29.2308	middle	0	＞1	0	29.2308	0.0275804	≤40	0	≥0.91	0	Non-smooth	98.8	Absent	0	Un-upper	0	98.8	0.0830252	≤55	0	Un-upper	0	Absent	77.8	77.8	0.0639277
00549	0	Male	35	38.4615	middle	0	＞1	0	38.4615	0.0386721	≤40	0	≥0.91	0	Smooth	0	Absent	0	Un-upper	0	0	0	≤55	0	Un-upper	0	Absent	77.8	77.8	0.0639277
00550	0	Female	45	53.8462	upper	72	＞1	0	125.846	0.264597	＞40	55	≥0.91	0	Non-smooth	98.8	Absent	0	Upper	71.8	225.6	0.353242	≤55	0	Upper	100	Absent	77.8	177.8	0.198421
00551	0	Female	34	36.9231	upper	72	≤1	31.3	140.223	0.361652	≤40	0	≥0.91	0	Non-smooth	98.8	Absent	0	Upper	71.8	170.6	0.195556	≤55	0	Upper	100	Absent	77.8	177.8	0.198421
00553	0	Female	43	50.7692	middle	0	＞1	0	50.7692	0.053461	＞40	55	≥0.91	0	Non-smooth	98.8	Absent	0	Un-upper	0	153.8	0.164444	≤55	0	Un-upper	0	Absent	77.8	77.8	0.0639277
00554	0	Male	30	30.7692	lower	12.5	≤1	31.3	74.5692	0.0820592	≤40	0	＜0.91	100	Non-smooth	98.8	Absent	0	Un-upper	0	198.8	0.26973	≤55	0	Un-upper	0	Absent	77.8	77.8	0.0639277
00555	0	Female	56	70.7692	lower	12.5	≤1	31.3	114.569	0.199088	＞40	55	＜0.91	100	Non-smooth	98.8	Absent	0	Un-upper	0	253.8	0.454307	＞55	66.5	Un-upper	0	Absent	77.8	144.3	0.139649
00556	0	Female	40	46.1538	upper	72	＞1	0	118.154	0.219613	≤40	0	≥0.91	0	Non-smooth	98.8	Absent	0	Upper	71.8	170.6	0.195556	≤55	0	Upper	100	Absent	77.8	177.8	0.198421
00558	0	Male	31	32.3077	middle	0	≤1	31.3	63.6077	0.0688877	≤40	0	≥0.91	0	Non-smooth	98.8	Absent	0	Un-upper	0	98.8	0.0830252	≤55	0	Un-upper	0	Absent	77.8	77.8	0.0639277
00560	0	Female	26	24.6154	upper	72	＞1	0	96.6154	0.128124	≤40	0	≥0.91	0	Non-smooth	98.8	Absent	0	Upper	71.8	170.6	0.195556	≤55	0	Upper	100	Absent	77.8	177.8	0.198421
00561	0	Female	29	29.2308	middle	0	≤1	31.3	60.5308	0.0651905	≤40	0	≥0.91	0	Non-smooth	98.8	Absent	0	Un-upper	0	98.8	0.0830252	≤55	0	Un-upper	0	Absent	77.8	77.8	0.0639277
00562	0	Female	31	32.3077	upper	72	＞1	0	104.308	0.158528	≤40	0	≥0.91	0	Non-smooth	98.8	Absent	0	Upper	71.8	170.6	0.195556	≤55	0	Upper	100	Absent	77.8	177.8	0.198421
00563	0	Female	37	41.5385	middle	0	＞1	0	41.5385	0.0423693	≤40	0	≥0.91	0	Non-smooth	98.8	Absent	0	Un-upper	0	98.8	0.0830252	≤55	0	Un-upper	0	Present	0	0	0
00564	0	Female	43	50.7692	upper	72	≤1	31.3	154.069	0.467728	＞40	55	＜0.91	100	Non-smooth	98.8	Absent	0	Upper	71.8	325.6	>0.7	≤55	0	Upper	100	Present	0	100	0.0821693
00565	0	Male	31	32.3077	middle	0	≤1	31.3	63.6077	0.0688877	≤40	0	≥0.91	0	Non-smooth	98.8	Absent	0	Un-upper	0	98.8	0.0830252	≤55	0	Un-upper	0	Absent	77.8	77.8	0.0639277
00566	1	Female	49	60	middle	0	＞1	0	60	0.0645527	＞40	55	≥0.91	0	Non-smooth	98.8	Absent	0	Un-upper	0	153.8	0.164444	≤55	0	Un-upper	0	Present	0	0	0
00567	1	Female	26	24.6154	middle	0	≤1	31.3	55.9154	0.0596447	≤40	0	≥0.91	0	Non-smooth	98.8	Absent	0	Un-upper	0	98.8	0.0830252	≤55	0	Un-upper	0	Present	0	0	0
00568	1	Female	65	84.6154	middle	0	＞1	0	84.6154	0.0941306	＞40	55	≥0.91	0	Non-smooth	98.8	Absent	0	Un-upper	0	153.8	0.164444	＞55	66.5	Un-upper	0	Present	0	66.5	0.0546426
00569	1	Female	51	63.0769	upper	72	≤1	31.3	166.377	0.565943	＞40	55	≥0.91	0	Non-smooth	98.8	Absent	0	Upper	71.8	225.6	0.353242	≤55	0	Upper	100	Present	0	100	0.0821693
00570	1	Female	40	46.1538	middle	0	≤1	31.3	77.4538	0.0855253	≤40	0	＜0.91	100	Smooth	0	Absent	0	Un-upper	0	100	0.0840336	≤55	0	Un-upper	0	Present	0	0	0
00571	1	Female	48	58.4615	lower	12.5	≤1	31.3	102.262	0.150441	＞40	55	≥0.91	0	Non-smooth	98.8	Absent	0	Un-upper	0	153.8	0.164444	≤55	0	Un-upper	0	Present	0	0	0
00572	1	Female	54	67.6923	middle	0	≤1	31.3	98.9923	0.137519	＞40	55	＜0.91	100	Non-smooth	98.8	Absent	0	Un-upper	0	253.8	0.454307	≤55	0	Un-upper	0	Present	0	0	0
00573	1	Male	59	75.3846	upper	72	≤1	31.3	178.685	0.658584	＞40	55	＜0.91	100	Non-smooth	98.8	Absent	0	Upper	71.8	325.6	>0.7	＞55	66.5	Upper	100	Absent	77.8	244.3	0.389935
00574	1	Female	44	52.3077	upper	72	≤1	31.3	155.608	0.479748	＞40	55	≥0.91	0	Non-smooth	98.8	Present	60	Upper	71.8	285.6	0.570758	≤55	0	Upper	100	Present	0	100	0.0821693
00575	1	Male	56	70.7692	upper	72	＞1	0	142.769	0.380513	＞40	55	≥0.91	0	Non-smooth	98.8	Present	60	Upper	71.8	285.6	0.570758	＞55	66.5	Upper	100	Present	0	166.5	0.178596
00577	1	Female	57	72.3077	upper	72	≤1	31.3	175.608	0.636288	＞40	55	＜0.91	100	Non-smooth	98.8	Absent	0	Upper	71.8	325.6	>0.7	＞55	66.5	Upper	100	Present	0	166.5	0.178596
00578	1	Male	42	49.2308	lower	12.5	≤1	31.3	93.0308	0.113956	＞40	55	＜0.91	100	Non-smooth	98.8	Absent	0	Un-upper	0	253.8	0.454307	≤55	0	Un-upper	0	Present	0	0	0
00579	1	Female	48	58.4615	upper	72	＞1	0	130.462	0.291588	＞40	55	≥0.91	0	Non-smooth	98.8	Absent	0	Upper	71.8	225.6	0.353242	≤55	0	Upper	100	Absent	77.8	177.8	0.198421
00580	1	Male	55	69.2308	middle	0	＞1	0	69.2308	0.0756444	＞40	55	≥0.91	0	Non-smooth	98.8	Absent	0	Un-upper	0	153.8	0.164444	≤55	0	Un-upper	0	Present	0	0	0
00581	1	Male	56	70.7692	upper	72	＞1	0	142.769	0.380513	＞40	55	≥0.91	0	Non-smooth	98.8	Absent	0	Upper	71.8	225.6	0.353242	＞55	66.5	Upper	100	Present	0	166.5	0.178596
00582	1	Female	48	58.4615	upper	72	＞1	0	130.462	0.291588	＞40	55	≥0.91	0	Smooth	0	Absent	0	Upper	71.8	126.8	0.114444	≤55	0	Upper	100	Present	0	100	0.0821693
00583	1	Female	38	43.0769	middle	0	＞1	0	43.0769	0.0442179	≤40	0	＜0.91	100	Non-smooth	98.8	Absent	0	Un-upper	0	198.8	0.26973	≤55	0	Un-upper	0	Present	0	0	0
00585	1	Male	36	40	middle	0	≤1	31.3	71.3	0.0781308	≤40	0	＜0.91	100	Non-smooth	98.8	Absent	0	Un-upper	0	198.8	0.26973	≤55	0	Un-upper	0	Absent	77.8	77.8	0.0639277
00586	1	Female	62	80	middle	0	＞1	0	80	0.0885848	＞40	55	≥0.91	0	Non-smooth	98.8	Present	60	Un-upper	0	213.8	0.312969	＞55	66.5	Un-upper	0	Present	0	66.5	0.0546426
00587	1	Female	64	83.0769	upper	72	≤1	31.3	186.377	0.711698	＞40	55	≥0.91	0	Non-smooth	98.8	Absent	0	Upper	71.8	225.6	0.353242	＞55	66.5	Upper	100	Absent	77.8	244.3	0.389935
00588	1	Female	30	30.7692	middle	0	≤1	31.3	62.0692	0.0670391	≤40	0	≥0.91	0	Non-smooth	98.8	Absent	0	Un-upper	0	98.8	0.0830252	≤55	0	Un-upper	0	Absent	77.8	77.8	0.0639277
00589	1	Female	53	66.1538	upper	72	≤1	31.3	169.454	0.590757	＞40	55	＜0.91	100	Non-smooth	98.8	Absent	0	Upper	71.8	325.6	>0.7	≤55	0	Upper	100	Present	0	100	0.0821693
00590	1	Female	46	55.3846	upper	72	≤1	31.3	158.685	0.503908	＞40	55	≥0.91	0	Non-smooth	98.8	Absent	0	Upper	71.8	225.6	0.353242	≤55	0	Upper	100	Present	0	100	0.0821693
00591	1	Male	68	89.2308	upper	72	＞1	0	161.231	0.524442	＞40	55	≥0.91	0	Non-smooth	98.8	Absent	0	Upper	71.8	225.6	0.353242	＞55	66.5	Upper	100	Present	0	166.5	0.178596
00592	1	Male	36	40	upper	72	≤1	31.3	143.3	0.384444	≤40	0	≥0.91	0	Non-smooth	98.8	Absent	0	Upper	71.8	170.6	0.195556	≤55	0	Upper	100	Present	0	100	0.0821693
00593	1	Female	30	30.7692	upper	72	≤1	31.3	134.069	0.316068	≤40	0	＜0.91	100	Non-smooth	98.8	Absent	0	Upper	71.8	270.6	0.516606	≤55	0	Upper	100	Present	0	100	0.0821693
00594	1	Female	29	29.2308	upper	72	≤1	31.3	132.531	0.304672	≤40	0	≥0.91	0	Non-smooth	98.8	Absent	0	Upper	71.8	170.6	0.195556	≤55	0	Upper	100	Present	0	100	0.0821693
00595	1	Female	61	78.4615	upper	72	＞1	0	150.462	0.439543	＞40	55	≥0.91	0	Non-smooth	98.8	Present	60	Upper	71.8	285.6	0.570758	＞55	66.5	Upper	100	Absent	77.8	244.3	0.389935
00596	1	Male	54	67.6923	middle	0	≤1	31.3	98.9923	0.137519	＞40	55	≥0.91	0	Non-smooth	98.8	Absent	0	Un-upper	0	153.8	0.164444	≤55	0	Un-upper	0	Absent	77.8	77.8	0.0639277
00597	1	Female	58	73.8462	upper	72	＞1	0	145.846	0.403486	＞40	55	≥0.91	0	Non-smooth	98.8	Absent	0	Upper	71.8	225.6	0.353242	＞55	66.5	Upper	100	Present	0	166.5	0.178596
00599	1	Female	48	58.4615	upper	72	≤1	31.3	161.762	0.528722	＞40	55	＜0.91	100	Non-smooth	98.8	Absent	0	Upper	71.8	325.6	>0.7	≤55	0	Upper	100	Absent	77.8	177.8	0.198421
00600	1	Female	46	55.3846	upper	72	≤1	31.3	158.685	0.503908	＞40	55	≥0.91	0	Non-smooth	98.8	Absent	0	Upper	71.8	225.6	0.353242	≤55	0	Upper	100	Present	0	100	0.0821693
00602	1	Female	44	52.3077	upper	72	≤1	31.3	155.608	0.479748	＞40	55	≥0.91	0	Non-smooth	98.8	Absent	0	Upper	71.8	225.6	0.353242	≤55	0	Upper	100	Absent	77.8	177.8	0.198421
00603	1	Female	44	52.3077	upper	72	≤1	31.3	155.608	0.479748	＞40	55	≥0.91	0	Non-smooth	98.8	Present	60	Upper	71.8	285.6	0.570758	≤55	0	Upper	100	Present	0	100	0.0821693
00604	1	Female	44	52.3077	middle	0	＞1	0	52.3077	0.0553096	＞40	55	≥0.91	0	Non-smooth	98.8	Absent	0	Un-upper	0	153.8	0.164444	≤55	0	Un-upper	0	Present	0	0	0
00605	1	Female	53	66.1538	upper	72	≤1	31.3	169.454	0.590757	＞40	55	＜0.91	100	Non-smooth	98.8	Absent	0	Upper	71.8	325.6	>0.7	≤55	0	Upper	100	Present	0	100	0.0821693
00606	1	Male	45	53.8462	upper	72	＞1	0	125.846	0.264597	＞40	55	≥0.91	0	Non-smooth	98.8	Absent	0	Upper	71.8	225.6	0.353242	≤55	0	Upper	100	Present	0	100	0.0821693
00607	1	Female	60	76.9231	lower	12.5	≤1	31.3	120.723	0.234638	＞40	55	＜0.91	100	Smooth	0	Absent	0	Un-upper	0	155	0.166667	＞55	66.5	Un-upper	0	Absent	77.8	144.3	0.139649
00608	1	Female	45	53.8462	lower	12.5	≤1	31.3	97.6462	0.132198	＞40	55	≥0.91	0	Non-smooth	98.8	Absent	0	Un-upper	0	153.8	0.164444	≤55	0	Un-upper	0	Present	0	0	0
00609	1	Female	26	24.6154	upper	72	＞1	0	96.6154	0.128124	≤40	0	＜0.91	100	Non-smooth	98.8	Absent	0	Upper	71.8	270.6	0.516606	≤55	0	Upper	100	Present	0	100	0.0821693
00610	1	Female	45	53.8462	upper	72	＞1	0	125.846	0.264597	＞40	55	＜0.91	100	Non-smooth	98.8	Absent	0	Upper	71.8	325.6	>0.7	≤55	0	Upper	100	Present	0	100	0.0821693
00611	1	Female	50	61.5385	upper	72	＞1	0	133.538	0.312137	＞40	55	≥0.91	0	Non-smooth	98.8	Absent	0	Upper	71.8	225.6	0.353242	≤55	0	Upper	100	Present	0	100	0.0821693
00612	1	Female	51	63.0769	upper	72	＞1	0	135.077	0.323533	＞40	55	≥0.91	0	Non-smooth	98.8	Absent	0	Upper	71.8	225.6	0.353242	≤55	0	Upper	100	Present	0	100	0.0821693
00614	1	Female	31	32.3077	upper	72	≤1	31.3	135.608	0.327464	≤40	0	＜0.91	100	Non-smooth	98.8	Absent	0	Upper	71.8	270.6	0.516606	≤55	0	Upper	100	Present	0	100	0.0821693
00617	1	Female	50	61.5385	upper	72	＞1	0	133.538	0.312137	＞40	55	≥0.91	0	Non-smooth	98.8	Present	60	Upper	71.8	285.6	0.570758	≤55	0	Upper	100	Present	0	100	0.0821693
00618	1	Female	55	69.2308	upper	72	＞1	0	141.231	0.369117	＞40	55	≥0.91	0	Non-smooth	98.8	Absent	0	Upper	71.8	225.6	0.353242	≤55	0	Upper	100	Present	0	100	0.0821693
00619	1	Female	33	35.3846	upper	72	≤1	31.3	138.685	0.350256	≤40	0	＜0.91	100	Non-smooth	98.8	Absent	0	Upper	71.8	270.6	0.516606	≤55	0	Upper	100	Absent	77.8	177.8	0.198421
00620	1	Female	52	64.6154	upper	72	≤1	31.3	167.915	0.57835	＞40	55	≥0.91	0	Non-smooth	98.8	Absent	0	Upper	71.8	225.6	0.353242	≤55	0	Upper	100	Absent	77.8	177.8	0.198421
00621	1	Female	61	78.4615	upper	72	≤1	31.3	181.762	0.680881	＞40	55	＜0.91	100	Smooth	0	Absent	0	Upper	71.8	226.8	0.357338	＞55	66.5	Upper	100	Absent	77.8	244.3	0.389935
00622	1	Female	52	64.6154	upper	72	＞1	0	136.615	0.334929	＞40	55	≥0.91	0	Non-smooth	98.8	Present	60	Upper	71.8	285.6	0.570758	≤55	0	Upper	100	Absent	77.8	177.8	0.198421
00623	1	Female	37	41.5385	upper	72	≤1	31.3	144.838	0.39584	≤40	0	＜0.91	100	Non-smooth	98.8	Absent	0	Upper	71.8	270.6	0.516606	≤55	0	Upper	100	Absent	77.8	177.8	0.198421
00624	1	Female	48	58.4615	upper	72	＞1	0	130.462	0.291588	＞40	55	≥0.91	0	Non-smooth	98.8	Present	60	Upper	71.8	285.6	0.570758	≤55	0	Upper	100	Absent	77.8	177.8	0.198421
00625	1	Female	56	70.7692	middle	0	≤1	31.3	102.069	0.149681	＞40	55	＜0.91	100	Non-smooth	98.8	Absent	0	Un-upper	0	253.8	0.454307	＞55	66.5	Un-upper	0	Absent	77.8	144.3	0.139649
00626	1	Female	27	26.1538	upper	72	＞1	0	98.1538	0.134205	≤40	0	≥0.91	0	Non-smooth	98.8	Absent	0	Upper	71.8	170.6	0.195556	≤55	0	Upper	100	Absent	77.8	177.8	0.198421
00627	1	Female	35	38.4615	upper	72	≤1	31.3	141.762	0.373048	≤40	0	＜0.91	100	Non-smooth	98.8	Absent	0	Upper	71.8	270.6	0.516606	≤55	0	Upper	100	Absent	77.8	177.8	0.198421
00629	1	Female	58	73.8462	upper	72	＞1	0	145.846	0.403486	＞40	55	≥0.91	0	Non-smooth	98.8	Absent	0	Upper	71.8	225.6	0.353242	＞55	66.5	Upper	100	Absent	77.8	244.3	0.389935
00630	1	Female	27	26.1538	upper	72	≤1	31.3	129.454	0.285695	≤40	0	＜0.91	100	Non-smooth	98.8	Absent	0	Upper	71.8	270.6	0.516606	≤55	0	Upper	100	Absent	77.8	177.8	0.198421
00631	1	Female	54	67.6923	middle	0	≤1	31.3	98.9923	0.137519	＞40	55	＜0.91	100	Smooth	0	Present	60	Un-upper	0	215	0.317065	≤55	0	Un-upper	0	Absent	77.8	77.8	0.0639277
00632	1	Female	58	73.8462	upper	72	＞1	0	145.846	0.403486	＞40	55	≥0.91	0	Non-smooth	98.8	Absent	0	Upper	71.8	225.6	0.353242	＞55	66.5	Upper	100	Absent	77.8	244.3	0.389935
00633	1	Female	49	60	upper	72	＞1	0	132	0.300741	＞40	55	≥0.91	0	Non-smooth	98.8	Absent	0	Upper	71.8	225.6	0.353242	≤55	0	Upper	100	Absent	77.8	177.8	0.198421
00634	1	Male	60	76.9231	upper	72	≤1	31.3	180.223	0.669732	＞40	55	≥0.91	0	Smooth	0	Present	60	Upper	71.8	186.8	0.237297	＞55	66.5	Upper	100	Absent	77.8	244.3	0.389935
00635	1	Female	61	78.4615	upper	72	＞1	0	150.462	0.439543	＞40	55	≥0.91	0	Non-smooth	98.8	Absent	0	Upper	71.8	225.6	0.353242	＞55	66.5	Upper	100	Absent	77.8	244.3	0.389935
00636	1	Female	42	49.2308	middle	0	≤1	31.3	80.5308	0.0892226	＞40	55	＜0.91	100	Smooth	0	Absent	0	Un-upper	0	155	0.166667	≤55	0	Un-upper	0	Absent	77.8	77.8	0.0639277
00637	1	Female	43	50.7692	lower	12.5	＞1	0	63.2692	0.0684811	＞40	55	≥0.91	0	Non-smooth	98.8	Present	60	Un-upper	0	213.8	0.312969	≤55	0	Un-upper	0	Absent	77.8	77.8	0.0639277
00638	1	Female	50	61.5385	lower	12.5	≤1	31.3	105.338	0.162603	＞40	55	≥0.91	0	Non-smooth	98.8	Absent	0	Un-upper	0	153.8	0.164444	≤55	0	Un-upper	0	Absent	77.8	77.8	0.0639277
00639	1	Male	41	47.6923	upper	72	＞1	0	119.692	0.22861	＞40	55	≥0.91	0	Non-smooth	98.8	Present	60	Upper	71.8	285.6	0.570758	≤55	0	Upper	100	Absent	77.8	177.8	0.198421
00640	1	Female	36	40	upper	72	≤1	31.3	143.3	0.384444	≤40	0	＜0.91	100	Non-smooth	98.8	Absent	0	Upper	71.8	270.6	0.516606	≤55	0	Upper	100	Absent	77.8	177.8	0.198421
